# Supplementary material for: The red/far-red light photoreceptor FvePhyB regulates tissue elongation and anthocyanin accumulation in woodland strawberry
Source: Hortic Res. 2023 Nov 17;10(12):uhad232. doi: 10.1093/hr/uhad232 (PMC10745270; doi:10.1093/hr/uhad232)
Supplement: Web_Material_uhad232 [file web_material_uhad232.zip]

Archive with 2 entries (2 files):
- Data S1.xlsx
- Supplemental figures and tables-revised.docx
