# Supplementary material for: The red/far-red light photoreceptor FvePhyB regulates tissue elongation and anthocyanin accumulation in woodland strawberry
Source: Hortic Res. 2023 Nov 17;10(12):uhad232. doi: 10.1093/hr/uhad232 (PMC10745270; doi:10.1093/hr/uhad232)
Supplement: Web_Material_uhad232 [file web_material_uhad232.zip › Data S1.xlsx]

## Sheet: Sheet 1
Data S1: Differentially expressed genes in the petioles and fruit receptacle of P8 compared to Ruegen (fold change > 1.5, padj <0.05).
Sheet 1: Differentially expressed genes in the petioles.
Gene ID	log2 Fold Change	p-value	padj	Regulation	Ruegen-Petiole-1	Ruegen-Petiole-2	Ruegen-Petiole-3	P8-Petiole-1	P8-Petiole-2	P8-Petiole-3	Symbol	Description
FvH4_1g01300	1.74867	1.71505e-09	3.63882e-07	Up	1.49765	0.801423	1.73578	4.92906	4.24583	4.03963	ARR12,RR12	response regulator 12
FvH4_1g01960	0.69149	5.82423e-08	8.58143e-06	Up	15.7553	14.8281	16.0375	26.0178	23.795	23.6407		Major facilitator superfamily protein
FvH4_1g02120	2.34973	1.8608e-05	0.00115303	Up	0.575173	0.615573	0.182445	1.91692	2.65765	2.31498		2-oxoglutarate (2OG) and Fe(II)-dependent oxygenase superfamily protein
FvH4_1g02481	1.28834	4.38121e-05	0.00235929	Up	1.98463	1.34695	1.94488	3.88051	3.994	4.78208		Transcription elongation factor Spt6
FvH4_1g04190	0.627044	0.00175715	0.0443827	Up	6.6735	5.69571	5.76101	10.0059	9.24698	8.03631	UGT78D2	UDP-glucosyl transferase 78D2
FvH4_1g05080	0.621497	0.000232809	0.00933745	Up	11.8415	7.57506	9.56367	16.1557	12.5394	14.9365	ALDH1A,ALDH2C4,REF1	aldehyde dehydrogenase 2C4
FvH4_1g05400	0.611906	3.45288e-11	1.00356e-08	Up	919.407	1013.99	1066.69	1353.48	1622.52	1503.02	ATTPS21,TPS21	terpene synthase 21
FvH4_1g06630	1.29014	0.00151775	0.0402526	Up	14.0694	19.7086	21.194	33.9087	28.7455	69.699	MIOX4	myo-inositol oxygenase 4
FvH4_1g06850	1.01299	1.88093e-11	5.78371e-09	Up	6.22929	6.9947	7.95412	15.8212	11.4219	14.4063	PHYE	phytochrome E
FvH4_1g06851	2.13964	2.41781e-05	0.00143657	Up	1.27752	0.736212	0.831241	4.86845	3.78393	3.59568		S-adenosyl-L-methionine-dependent methyltransferases superfamily protein
FvH4_1g06890	2.37891	4.69703e-14	2.31924e-11	Up	4.04107	3.62983	2.36528	13.1299	25.8807	12.0577		S-adenosyl-L-methionine-dependent methyltransferases superfamily protein
FvH4_1g07401	0.712078	7.81859e-07	8.42067e-05	Up	40.2478	27.3559	28.885	50.5546	53.6817	50.6388	BGAL12	beta-galactosidase 12
FvH4_1g09000	5.81124	4.03565e-10	9.51381e-08	Up	0.160294	0	0	2.79144	3.11546	3.25838
FvH4_1g10180	0.612222	1.57149e-06	0.000151556	Up	76.3502	65.429	76.2348	117.872	88.2188	119.926		Auxin efflux carrier family protein
FvH4_1g11220	1.14292	1.57766e-09	3.41562e-07	Up	50.7346	32.8422	31.0157	101.424	72.9999	72.9791		Peroxidase superfamily protein
FvH4_1g12110	0.675726	7.53347e-05	0.00376976	Up	21.468	35.7196	29.775	44.1547	46.1841	45.0526		B-box type zinc finger family protein
FvH4_1g13190	1.08403	2.12742e-07	2.67086e-05	Up	20.1083	23.8856	37.0319	45.4803	68.0679	53.7666		alpha/beta-Hydrolases superfamily protein
FvH4_1g15530	0.991161	9.06389e-05	0.00434105	Up	3.71749	3.61083	3.03881	8.86374	6.39244	4.72455	MAPKKK5	mitogen-activated protein kinase kinase kinase 5
FvH4_1g16030	0.878728	1.07562e-05	0.000731456	Up	19.0855	14.4564	15.419	29.0555	36.3747	22.376	AT-HSFB1,ATHSF4,HSF4,HSFB1	heat shock factor 4
FvH4_1g16171	1.1067	2.57121e-08	4.04098e-06	Up	5.75173	6.25043	6.31541	14.7455	13.1422	10.4147		Subtilisin-like serine endopeptidase family protein
FvH4_1g16440	0.718605	9.60391e-05	0.00455853	Up	48.9493	40.3275	49.6125	68.956	99.635	53.9564		Protein of unknown function (DUF579)
FvH4_1g16970	0.626783	1.47524e-06	0.000142923	Up	64.1506	84.4025	80.003	120.917	118.429	104.21		C2H2 and C2HC zinc fingers superfamily protein
FvH4_1g18550	1.27356	3.59661e-24	6.35911e-21	Up	1015.44	1091.76	988.126	2489.78	2815	1988.78	XTH6	xyloglucan endotransglucosylase/hydrolase 6
FvH4_1g19261	0.664134	2.62792e-05	0.00154024	Up	36.6505	32.9986	54.9812	58.1655	69.9093	64.5133	ATCAD8,CAD-B2,ELI3,ELI3-2	elicitor-activated gene 3-2
FvH4_1g19810	2.93517	3.94632e-06	0.000323278	Up	1.5381	0.94065	0.580818	10.6877	10.7572	1.20597
FvH4_1g21980	0.916786	0.00119735	0.0338272	Up	2.42763	2.35757	2.85202	3.56348	5.48986	5.09926	CLPB-M,CLPB4,HSP98.7	casein lytic proteinase B4
FvH4_1g22840	2.79024	1.67766e-08	2.825e-06	Up	0.101064	0.243366	0.267146	1.45653	1.22304	1.41752		Terpenoid cyclases family protein
FvH4_1g23211	7.36009	3.41293e-08	5.24726e-06	Up	0	0	0	12.1103	5.64751	4.47213	RGF9
FvH4_1g24520	1.06988	8.59818e-09	1.533e-06	Up	4.64298	5.69308	4.68161	9.69375	11.9411	9.11302		ABC-2 type transporter family protein
FvH4_1g26890	0.637533	0.000852941	0.0263186	Up	23.7555	17.7969	17.4926	29.6129	37.5684	22.4544		Eukaryotic aspartyl protease family protein
FvH4_2g01230	1.21117	1.03825e-09	2.34345e-07	Up	6.16221	4.21601	4.40318	12.3685	11.5775	9.4719		Protein kinase protein with adenine nucleotide alpha hydrolases-like domain
FvH4_2g01660	0.677921	0.00132417	0.0364226	Up	15.9082	13.7722	13.9276	27.2894	21.4029	19.1552		Disease resistance-responsive (dirigent-like protein) family protein
FvH4_2g01680	0.743199	5.07393e-06	0.000390049	Up	24.9993	34.9544	35.9185	56.9307	47.4646	51.7599		Disease resistance-responsive (dirigent-like protein) family protein
FvH4_2g02820	1.06683	1.15582e-08	2.01009e-06	Up	15.4327	17.9035	13.5771	31.3036	31.2347	33.6218		CAP (Cysteine-rich secretory proteins, Antigen 5, and Pathogenesis-related 1 protein) superfamily protein
FvH4_2g04580	0.715306	6.21993e-07	6.9457e-05	Up	81.1318	66.8133	99.0381	107.225	148.504	140.968	AWI31,VEP1	NAD(P)-binding Rossmann-fold superfamily protein
FvH4_2g05950	1.04356	0.000553638	0.018946	Up	1.53789	1.56463	1.50562	2.7876	1.77545	4.81658	AtRLP6,RLP6	receptor like protein 6
FvH4_2g06540	0.592979	1.22399e-05	0.000809015	Up	44.6079	36.9344	49.125	58.371	71.6441	62.5903		alpha/beta-Hydrolases superfamily protein
FvH4_2g08530	1.44076	8.09097e-05	0.00397375	Up	1.90127	1.59878	1.50771	5.07652	3.88453	4.30649	ATUSPL1,USPL1	unknown seed protein like 1
FvH4_2g09250	0.687457	1.46843e-09	3.21192e-07	Up	48.0373	54.8128	56.3535	71.1726	91.9918	87.5936	APL3	Glucose-1-phosphate adenylyltransferase family protein
FvH4_2g09570	1.32233	5.84537e-12	2.03314e-09	Up	103.132	66.754	60.7254	177.818	222.39	164.951
FvH4_2g10810	0.985914	0.000199747	0.00826246	Up	12.0993	12.0457	25.8836	29.5272	36.0636	30.7151		SAUR-like auxin-responsive protein family
FvH4_2g12640	2.93109	9.61947e-06	0.000666981	Up	0.0981064	0.0699982	0.276617	1.1488	1.36713	0.757819	LAC14	laccase 14
FvH4_2g13100	0.659779	0.000648474	0.0212717	Up	28.8894	31.632	31.9555	52.2443	45.229	44.7213		Protein of unknown function (DUF3511)
FvH4_2g14570	0.616802	3.28215e-08	5.08302e-06	Up	69.8308	85.7236	84.6039	111.855	116.984	131.282		pathogenesis-related family protein
FvH4_2g17750	1.81446	0.00073662	0.0234316	Up	37.4063	11.5599	39.7914	108.25	112.95	82.9251	IBH1	ILI1 binding bHLH 1
FvH4_2g18350	1.05759	1.77496e-09	3.69209e-07	Up	11.9706	14.5872	16.9803	34.4825	27.1863	26.3088		Oxidoreductase, zinc-binding dehydrogenase family protein
FvH4_2g18440	1.09092	0.00163469	0.0421822	Up	1.66877	1.61855	2.2607	4.79126	2.92595	3.75261		nuclear transport factor 2 (NTF2) family protein / RNA recognition motif (RRM)-containing protein
FvH4_2g20740	0.611691	0.000125216	0.00566462	Up	44.285	38.4113	31.7169	60.6793	65.6896	44.2359	CESA4,IRX5,NWS2	cellulose synthase A4
FvH4_2g22530	0.793587	1.96379e-14	1.06835e-11	Up	126.804	121.832	132.66	228.345	210.614	205.875	ATAUX2-11,IAA4	AUX/IAA transcriptional regulator family protein
FvH4_2g23050	1.03964	7.65631e-06	0.000552531	Up	7.21479	5.89276	4.88488	13.6245	10.5831	11.9643	ATCLH1,ATHCOR1,CLH1,CORI1	chlorophyllase 1
FvH4_2g23210	2.47332	0.000129064	0.00581389	Up	0.77449	0.310834	1.22834	4.27293	6.81642	1.29884	EDA4	Bifunctional inhibitor/lipid-transfer protein/seed storage 2S albumin superfamily protein
FvH4_2g23211	2.52847	1.37071e-07	1.80635e-05	Up	2.68025	1.59361	1.78432	12.1606	18.3472	3.39004		Bifunctional inhibitor/lipid-transfer protein/seed storage 2S albumin superfamily protein
FvH4_2g23800	1.09375	0.000201552	0.00828744	Up	2.9302	2.45427	4.37789	6.08202	7.49848	6.75918		Phenazine biosynthesis PhzC/PhzF protein
FvH4_2g23871	1.2851	1.14254e-07	1.53426e-05	Up	12.3411	11.5823	18.2681	36.256	31.1227	32.6509	DVL8,RTFL7	ROTUNDIFOLIA like 7
FvH4_2g27470	1.59947	7.73593e-05	0.00382595	Up	0.766897	0.538626	0.304075	1.35998	1.92469	1.51994	BGAL16	beta-galactosidase 16
FvH4_2g27860	1.21966	4.00967e-06	0.000324706	Up	5.95179	8.39201	10.8879	13.1048	20.9947	23.5057	PI	K-box region and MADS-box transcription factor family protein
FvH4_2g28970	0.685012	0.00095938	0.0284688	Up	10.6894	14.4555	18.3115	24.855	22.6083	20.3141	IAA29	indole-3-acetic acid inducible 29
FvH4_2g30230	0.820406	0.000756424	0.0238825	Up	3.95416	3.03592	3.63554	5.84583	5.20127	7.3913	MOT1	molybdate transporter 1
FvH4_2g33310	0.638485	8.48679e-06	0.000596239	Up	76.2178	77.8147	70.5143	113.594	105.917	122.62		Uncharacterised protein family SERF
FvH4_2g33410	0.810153	1.62125e-06	0.000153563	Up	405.4	229.989	313.177	477.78	626.575	525.534		Gibberellin-regulated family protein
FvH4_2g33490	5.87816	0.000230554	0.0092645	Up	0	0	0	0.278497	0.892887	0.0942741	CYP81D8	cytochrome P450, family 81, subfamily D, polypeptide 8
FvH4_2g33650	2.74761	7.98132e-05	0.00392899	Up	0.0382698	0.122874	0.40464	1.4478	1.38938	0.793489	CYP81D5	cytochrome P450, family 81, subfamily D, polypeptide 5
FvH4_2g35030	1.46023	1.53028e-05	0.000975015	Up	6.51863	3.31383	8.09854	14.0919	18.2872	15.9009
FvH4_2g38480	1.40334	1.08176e-10	2.86896e-08	Up	41.3049	21.7119	26.6677	86.0991	69.9718	76.4581	GASA1	GAST1 protein homolog 1
FvH4_2g38680	0.831693	4.94647e-05	0.00263031	Up	17.9194	13.7486	15.6592	32.5028	28.4457	20.9573		lysine decarboxylase family protein
FvH4_2g39230	1.88864	4.31275e-11	1.18836e-08	Up	2.17949	0.955975	2.07779	5.40677	6.68228	6.88523	ATCKX5,ATCKX6,CKX5	cytokinin oxidase 5
FvH4_2g39380	0.711392	8.11293e-05	0.00397534	Up	6.88707	8.69028	7.46174	11.6412	13.7505	11.4072		HXXXD-type acyl-transferase family protein
FvH4_2g40270	0.652218	9.31234e-08	1.30848e-05	Up	148.27	176.018	165.584	200.302	251.895	302.877	LAC14	laccase 14
FvH4_2g41370	1.52849	1.11349e-19	1.24341e-16	Up	72.4718	61.0903	61.9475	178.114	238.185	133.432		Eukaryotic aspartyl protease family protein
FvH4_3g00891	0.765807	3.51445e-12	1.30818e-09	Up	39.2793	36.5049	42.5943	66.7189	68.493	61.1319	ATSDAT,ATTDT,TDT	tonoplast dicarboxylate transporter
FvH4_3g00920	0.701717	8.41119e-15	4.82325e-12	Up	1147.72	1255.3	1386.3	1976.45	1869.44	2177.21
FvH4_3g01780	0.975913	0.000166695	0.00714497	Up	4.96305	4.51886	3.91612	8.40712	8.63833	8.76357		S-adenosyl-L-methionine-dependent methyltransferases superfamily protein
FvH4_3g03000	2.19795	0.000687783	0.022313	Up	0.569264	0.215029	0.283248	2.44317	0.294717	2.08291	ATTPS03,TPS03	terpene synthase 03
FvH4_3g03130	1.17129	1.16437e-06	0.000117957	Up	10.6572	15.3977	8.78918	33.6459	16.8832	25.996	ATBSMT1,BSMT1	S-adenosyl-L-methionine-dependent methyltransferases superfamily protein
FvH4_3g03630	1.46817	2.55654e-13	1.15409e-10	Up	8.33098	8.44687	10.5704	20.4586	25.1804	28.5575	AGL24	AGAMOUS-like 24
FvH4_3g03640	0.896476	4.33384e-08	6.52135e-06	Up	20.4061	22.5219	24.2731	36.7616	37.767	48.0916		B-box type zinc finger family protein
FvH4_3g04540	0.800755	4.72191e-06	0.000369685	Up	20.3228	19.9719	22.8394	36.9568	36.5603	33.6725
FvH4_3g07420	0.595141	0.000159864	0.00688877	Up	43.2509	34.3046	32.1785	61.7423	57.6795	42.2398	ATCESA8,CESA8,IRX1,LEW2	cellulose synthase family protein
FvH4_3g07990	0.591044	2.06967e-05	0.00125823	Up	146.538	111.805	124.729	216.725	185.077	161.045	TBL38	TRICHOME BIREFRINGENCE-LIKE 38
FvH4_3g13270	1.2457	2.50774e-08	4.03082e-06	Up	2.93957	2.00353	2.24111	6.34081	6.22962	4.01926	GSO1	Leucine-rich repeat transmembrane protein kinase
FvH4_3g14010	1.27111	3.35151e-11	9.87624e-09	Up	11.5505	7.18048	7.77911	22.2848	21.8918	18.4116	3-Oct,ATOCT3	organic cation/carnitine transporter 3
FvH4_3g18650	0.734322	0.000515994	0.0177966	Up	4.90845	4.903	5.83243	9.1373	8.53716	7.64004	TBL31	Plant protein of unknown function (DUF828)
FvH4_3g19270	1.79604	1.29875e-26	2.50505e-23	Up	19.895	15.7273	19.7209	62.7213	69.1443	55.6991	ATHB52,HB52	homeobox protein 52
FvH4_3g20030	1.49476	4.60586e-18	4.07178e-15	Up	114.891	76.8504	74.9545	262.297	237.33	236.65	ATMT3,MT3	metallothionein 3
FvH4_3g21110	0.711153	0.00196761	0.0484302	Up	7.24552	6.77573	6.4709	11.7222	11.7632	9.1802		Protein of unknown function (DUF1223)
FvH4_3g21230	1.45416	3.77608e-06	0.000312958	Up	3.72001	3.81541	3.1958	13.3334	7.41775	7.7509		B-box type zinc finger family protein
FvH4_3g21460	1.25505	5.46224e-06	0.000416879	Up	3.69889	1.7556	2.48261	6.43176	7.11247	4.98211	DFL1,GH3.6	Auxin-responsive GH3 family protein
FvH4_3g21730	0.741585	0.000118273	0.0054434	Up	18.4939	13.6394	12.5069	22.0681	30.942	20.0101	GAUT12,IRX8,LGT6	galacturonosyltransferase 12
FvH4_3g29640	0.666206	2.89989e-11	8.66576e-09	Up	810.519	662.478	740.788	1077.57	1161.95	1200.26		Stress responsive A/B Barrel Domain
FvH4_3g31550	0.899011	0.000108636	0.0050658	Up	3.64824	2.7437	2.95387	5.4473	6.58085	5.01079		Protein of unknown function, DUF547
FvH4_3g31710	0.814872	0.00153199	0.0404767	Up	2.37713	2.67979	2.81504	5.33872	4.70735	3.36316		protein kinase family protein / peptidoglycan-binding LysM domain-containing protein
FvH4_3g31910	0.752241	1.91809e-05	0.00118303	Up	40.2851	27.9408	25.4328	56.3677	54.1623	43.7076		Nucleotide/sugar transporter family protein
FvH4_3g32680	0.729347	4.55594e-06	0.000362035	Up	91.2608	68.3215	61.9521	114.531	139.637	105.275	ATFLA11,FLA11	FASCICLIN-like arabinogalactan-protein 11
FvH4_3g34760	0.801245	1.89751e-07	2.41075e-05	Up	28.9427	28.3245	25.7085	55.6044	39.7298	45.7151		Disease resistance-responsive (dirigent-like protein) family protein
FvH4_3g35590	1.19671	0.00172916	0.0439372	Up	0.989297	1.20652	0.48652	2.54898	2.10081	1.31884
FvH4_3g36040	1.06804	0.000584037	0.0197003	Up	24.1393	62.1344	29.4003	70.7349	108.58	56.2743
FvH4_3g36252	0.879655	0.000694013	0.0224593	Up	3.62586	3.49885	5.15357	7.8705	6.86628	7.24965		XH/XS domain-containing protein
FvH4_3g39750	0.666924	8.41141e-06	0.000592907	Up	19.9748	16.9536	17.1338	32.8865	24.5584	26.2983	LAC3	laccase 3
FvH4_3g41720	0.70744	0.000603068	0.0202022	Up	11.9556	12.5211	10.7449	20.6148	19.8232	15.519		Calcium-binding EF-hand family protein
FvH4_3g44230	1.23505	1.10554e-07	1.50361e-05	Up	1.33663	1.47259	1.26086	3.80076	2.22015	3.32438	ATMRP14,MRP14	multidrug resistance-associated protein 14
FvH4_4g02370	1.04708	1.71233e-11	5.34273e-09	Up	691.191	428.978	760.146	1206.05	1371.59	1216.18
FvH4_4g05450	0.831011	3.35898e-06	0.000285754	Up	15.9931	17.4553	14.6498	32.1633	26.305	24.817		Disease resistance-responsive (dirigent-like protein) family protein
FvH4_4g06510	0.955455	2.47121e-07	3.01332e-05	Up	28.1407	31.7465	34.4522	37.5027	63.2304	79.1811	scpl3	serine carboxypeptidase-like 3
FvH4_4g07930	0.595882	7.51303e-06	0.000545904	Up	203.799	148.363	219.778	243.022	297.774	305.451	scpl18	serine carboxypeptidase-like 18
FvH4_4g12761	0.961097	1.75891e-05	0.00110107	Up	10.3352	9.8683	7.92801	18.984	15.9407	18.6609
FvH4_4g17910	2.22774	2.33121e-12	9.69828e-10	Up	5.20294	4.41631	4.17336	22.7863	22.896	17.2868	ATFPF1,FPF1	flowering promoting factor 1
FvH4_4g18430	3.18243	1.76784e-06	0.00016451	Up	0.239216	0.0640045	0.442629	1.50831	1.97379	3.20936		Pollen Ole e 1 allergen and extensin family protein
FvH4_4g19151	0.688367	0.00150524	0.040021	Up	42.3711	51.8586	27.11	64.1966	62.8697	64.3987
FvH4_4g23710	2.0417	0.00173517	0.0439845	Up	0.604255	0.235163	0.290409	2.02868	1.69214	0.803978		Pyridoxal phosphate (PLP)-dependent transferases superfamily protein
FvH4_4g23860	0.680465	0.000388193	0.014324	Up	9.22928	9.12256	11.0016	12.2846	17.2675	16.5621		ELMO/CED-12 family protein
FvH4_4g24770	2.26666	0.000298284	0.0114443	Up	0.272873	0.486732	0.144259	0.901229	1.3509	2.05233		HXXXD-type acyl-transferase family protein
FvH4_4g26520	1.05627	0.000638074	0.0210873	Up	2.88529	1.94427	2.2033	5.43849	4.40867	4.4314		Zinc finger C-x8-C-x5-C-x3-H type family protein
FvH4_4g27890	0.804444	6.57963e-16	5.01907e-13	Up	59.2301	57.7876	60.2015	105.534	92.3403	104.587		Pyridoxal-dependent decarboxylase family protein
FvH4_4g28501	3.18672	0.000135693	0.00607385	Up	0.313731	0.223845	0.221146	3.29691	1.3806	2.04076	RHA2A	RING-H2 finger A2A
FvH4_4g28630	1.13819	0.00149063	0.0397088	Up	17.9208	10.4297	9.12836	26.0689	21.5143	33.7828		Calcium-dependent phosphotriesterase superfamily protein
FvH4_4g29150	1.75671	6.82785e-05	0.00343285	Up	1.87688	1.74952	3.07276	6.92599	12.3891	2.51067		DNA glycosylase superfamily protein
FvH4_4g32060	1.47218	1.43163e-19	1.51875e-16	Up	8.70475	9.69902	9.70816	25.5631	26.8273	23.6332	ATHB-1,ATHB1,HAT5,HB-1,HD-ZIP-1	homeobox 1
FvH4_4g32400	0.600157	0.000824916	0.0256631	Up	86.3356	54.4166	59.887	110.909	97.2129	89.2217		proline-rich family protein
FvH4_4g32750	1.18162	4.02477e-34	2.13484e-30	Up	134.097	138.896	132.522	305.63	296.59	296.283	MLP28	MLP-like protein 28
FvH4_4g34630	1.32226	2.61987e-07	3.15829e-05	Up	9.87287	5.01224	12.6472	25.9378	17.9634	23.2338	XET,XTH33	xyloglucan:xyloglucosyl transferase 33
FvH4_4g34710	1.03404	0.00173162	0.0439471	Up	7.63611	3.45502	9.25547	15.1544	17.553	7.64758
FvH4_4g34850	0.772968	1.57969e-06	0.000151657	Up	28.5978	22.8424	31.0157	41.575	44.995	51.5497
FvH4_4g36960	1.33353	1.35356e-11	4.41821e-09	Up	8.65304	9.19909	6.77038	23.3826	16.9449	20.2631
FvH4_4g37030	1.04149	3.17527e-12	1.2249e-09	Up	35.5561	39.4126	40.5486	87.0452	66.6385	78.059
FvH4_5g00110	1.19133	2.72639e-12	1.07122e-09	Up	50.5076	44.2681	60.395	96.0583	100.761	151.345		Bifunctional inhibitor/lipid-transfer protein/seed storage 2S albumin superfamily protein
FvH4_5g03030	1.71668	4.66138e-08	6.96483e-06	Up	10.3646	7.11602	9.92501	26.4224	41.3075	20.0351	SP1L2	SPIRAL1-like2
FvH4_5g03330	0.91371	0.000954764	0.0284113	Up	18.0264	11.5755	13.2842	23.6178	16.4663	39.8411		Late embryogenesis abundant (LEA) hydroxyproline-rich glycoprotein family
FvH4_5g03700	0.862065	0.000185457	0.00779941	Up	23.9356	14.498	14.4309	37.8904	26.7809	29.3173		Disease resistance-responsive (dirigent-like protein) family protein
FvH4_5g10640	1.03881	1.58367e-05	0.00100065	Up	4.96683	6.36831	7.53943	9.61217	10.658	17.8735		GroES-like zinc-binding dehydrogenase family protein
FvH4_5g13810	0.965615	1.15517e-06	0.000117833	Up	8.40353	9.1619	11.7918	17.049	18.231	20.7861	GR-RBP3	glycine-rich RNA-binding protein 3
FvH4_5g16880	1.57071	1.82684e-06	0.000169258	Up	3.19205	1.33509	2.44401	6.57668	9.32422	4.29593		Glycosyltransferase family 61 protein
FvH4_5g17220	0.846635	8.42481e-07	8.98237e-05	Up	31.2894	24.6503	37.9655	55.9763	64.2442	44.0588		O-methyltransferase family protein
FvH4_5g17662	5.36364	6.07363e-06	0.000456965	Up	0.510153	0	1.25861	43.9607	16.8373	8.91833
FvH4_5g18260	0.590811	8.78865e-05	0.00423793	Up	58.2347	56.803	51.7691	103.317	67.2819	74.2824	CYP716A1	cytochrome P450, family 716, subfamily A, polypeptide 1
FvH4_5g19570	1.49999	1.13958e-38	8.05946e-35	Up	57.9297	56.4701	56.3744	172.493	156.892	141.608	ATHB-2,ATHB2,HAT4,HB-2	homeobox protein 2
FvH4_5g20432	1.45727	7.49451e-28	1.74321e-24	Up	214.315	150.755	192.235	553.742	428.85	514.136		2-oxoglutarate (2OG) and Fe(II)-dependent oxygenase superfamily protein
FvH4_5g21320	1.6111	9.29965e-05	0.00443395	Up	2.08287	1.11459	1.10115	5.21152	4.96485	2.61095		Peroxidase superfamily protein
FvH4_5g22620	1.07657	3.18923e-09	6.20789e-07	Up	14.3021	15.619	14.8135	34.4411	26.1169	31.4458		SAUR-like auxin-responsive protein family
FvH4_5g22660	0.907719	0.000597902	0.0201041	Up	16.4269	12.1391	25.8464	33.2922	35.7138	30.2912		SAUR-like auxin-responsive protein family
FvH4_5g22810	0.684313	0.00157861	0.0412987	Up	16.0003	18.3133	30.1933	31.5267	36.9166	32.3891		SAUR-like auxin-responsive protein family
FvH4_5g23180	0.930769	3.25986e-06	0.000282304	Up	35.8145	20.5644	25.3655	52.0255	60.7279	39.4518	XTH30,XTR4	xyloglucan endotransglucosylase/hydrolase 30
FvH4_5g24500	0.613863	8.59344e-06	0.00060174	Up	932.891	633.768	692.728	1240.19	1066.3	1076.48		Pectinacetylesterase family protein
FvH4_5g25330	1.04493	3.85642e-06	0.000318372	Up	3.76981	3.45823	3.52329	7.67052	8.40577	5.501		Domain of unknown function (DUF23)
FvH4_5g26140	1.40341	2.67553e-05	0.00156382	Up	2.35395	2.61618	4.40346	9.05211	7.27105	7.72961		Uncharacterised protein family (UPF0497)
FvH4_5g28110	0.821176	6.70021e-06	0.000500558	Up	32.9362	30.2238	21.6974	57.5962	48.1949	40.4845		Protein of unknown function (DUF579)
FvH4_5g34600	1.07716	0.00018394	0.00775876	Up	3.54975	2.90111	3.27558	5.29029	6.67441	8.26532
FvH4_5g34840	0.83386	1.03211e-06	0.000107345	Up	7.69985	7.86611	9.99163	15.4475	14.8242	14.0867	CER2,VC-2,VC2	HXXXD-type acyl-transferase family protein
FvH4_5g36850	1.21873	0.000347233	0.0130394	Up	5.84137	1.63087	4.29654	8.92184	8.03295	9.98969	EXL2	EXORDIUM like 2
FvH4_6g01940	0.69656	3.35554e-06	0.000285754	Up	28.1564	27.5042	24.4661	40.7633	43.2539	43.0823	LSH1	Protein of unknown function (DUF640)
FvH4_6g03120	0.978473	0.00056063	0.0191544	Up	4.97254	3.48824	2.78346	8.28052	8.32071	4.99451		HXXXD-type acyl-transferase family protein
FvH4_6g04670	0.602305	8.89882e-06	0.000621074	Up	224.53	175.11	260.761	277.696	370.803	331.445	EMB3004,MEE32	dehydroquinate dehydratase, putative / shikimate dehydrogenase, putative
FvH4_6g07830	0.838736	6.62365e-16	5.01907e-13	Up	348.095	321.791	386.533	645.917	622.705	573.923	SVB	Protein of unknown function, DUF538
FvH4_6g08721	0.700518	1.00557e-05	0.000690457	Up	765.148	453.743	712.658	1104.27	879.79	1087.44
FvH4_6g10820	1.94979	2.66184e-06	0.000234341	Up	4.06908	1.68996	1.22008	13.8403	6.21377	6.29616		Aldolase-type TIM barrel family protein
FvH4_6g11960	0.743282	1.84334e-05	0.00114692	Up	65.0703	58.394	66.2992	103.872	133.909	71.1721	ATLMCO4,IRX12,LAC4,LMCO4	Laccase/Diphenol oxidase family protein
FvH4_6g14141	1.1261	2.63496e-07	3.15853e-05	Up	2.58314	2.59024	2.16531	6.18374	4.35236	5.08059	ATCHX20,CHX20	cation/H+ exchanger 20
FvH4_6g14600	4.8202	1.24378e-09	2.77782e-07	Up	0.36553	3.52085	0.772976	40.1686	40.8169	47.034		Plant protein 1589 of unknown function
FvH4_6g15160	1.8765	2.2361e-19	2.2592e-16	Up	3.71314	5.44125	6.64406	17.3405	19.7965	19.3691		Homeodomain-like superfamily protein
FvH4_6g15450	0.685592	5.01799e-05	0.00265503	Up	26.2608	19.0159	21.2088	38.9038	36.0211	29.3712	IRX9	Nucleotide-diphospho-sugar transferases superfamily protein
FvH4_6g16421	4.26541	6.25453e-05	0.00319765	Up	0.122993	0	0.0650224	1.10786	1.08248	1.42508		BED zinc finger ;hAT family dimerisation domain
FvH4_6g16430	4.58511	3.80384e-11	1.09062e-08	Up	0	0.239194	0.590775	4.83152	6.26989	8.17761
FvH4_6g18280	1.57902	4.1464e-06	0.000334502	Up	1.22224	2.15202	1.33401	6.00186	2.90617	4.76065	CYP94C1	cytochrome P450, family 94, subfamily C, polypeptide 1
FvH4_6g19050	0.61042	1.28555e-06	0.000128658	Up	149.91	152.833	141.493	230.822	172.67	261.174	ATTPS21,TPS21	terpene synthase 21
FvH4_6g19500	0.744707	0.000714053	0.0229895	Up	16.1506	30.0926	20.2656	43.7306	32.325	32.1578		Uncharacterised protein family (UPF0497)
FvH4_6g23510	0.646757	0.000924874	0.0277162	Up	29.9366	20.7144	23.4388	43.6754	41.1867	28.0989		Remorin family protein
FvH4_6g24620	3.33371	1.2908e-15	9.21751e-13	Up	0.608883	0.344991	0.265091	5.25867	3.86155	2.88313	ATCKX1,CKX1	cytokinin oxidase/dehydrogenase 1
FvH4_6g28770	2.40441	1.46351e-11	4.70476e-09	Up	0.739952	1.09361	2.42164	4.6021	10.0013	7.30582	CYP77B1	cytochrome P450, family 77, subfamily B, polypeptide 1
FvH4_6g29930	0.865179	6.17908e-05	0.00316671	Up	11.811	24.0378	20.6771	30.1721	33.3366	36.9578	SHN1,WIN1	Integrase-type DNA-binding superfamily protein
FvH4_6g32760	1.42306	6.45664e-05	0.00326946	Up	1.07401	1.14944	1.32485	3.46655	3.20007	2.56525		basic helix-loop-helix (bHLH) DNA-binding superfamily protein
FvH4_6g32950	0.992383	2.58778e-07	3.13742e-05	Up	10.7948	15.1529	13.5642	20.5742	25.9033	30.6251	ATGL1,ATMYB0,GL1,MYB0	myb domain protein 0
FvH4_6g36410	1.23132	9.44028e-07	9.91556e-05	Up	2.7018	2.75388	2.62998	6.14204	5.04832	7.4274		HXXXD-type acyl-transferase family protein
FvH4_6g37770	0.845304	5.87385e-08	8.59486e-06	Up	20.9586	25.8307	33.2404	40.8042	53.6043	45.7403	AtRLP29,RLP29	receptor like protein 29
FvH4_6g39240	1.01122	0.000454399	0.0162306	Up	1.74775	3.08381	3.59602	5.31851	5.6644	5.53075		Leucine-rich repeat (LRR) family protein
FvH4_6g40060	2.02092	0.000971584	0.0287505	Up	0.514628	0.45898	0.0906891	1.12025	1.98158	1.15072		HXXXD-type acyl-transferase family protein
FvH4_6g41380	1.64691	8.98835e-05	0.0043244	Up	1.30051	0.927907	0.662075	2.12594	3.92133	2.87861		Pectin lyase-like superfamily protein
FvH4_6g41500	1.876	4.95307e-07	5.6805e-05	Up	2.00573	1.82462	1.90866	6.05231	7.50243	7.09425
FvH4_6g42131	1.94367	6.66935e-10	1.53808e-07	Up	2.87586	1.91511	6.35179	11.8008	14.4132	15.5891	ADS3,FAD5,FADB,JB67	fatty acid desaturase 5
FvH4_6g43640	0.721347	3.75503e-05	0.00208017	Up	2.54139	2.3192	2.35122	4.31261	3.18284	4.1236	ADS3,FAD5,FADB,JB67	fatty acid desaturase 5
FvH4_6g43721	1.96738	0.000122466	0.00556394	Up	0.921481	1.20536	0.974314	4.79569	3.94242	2.99703
FvH4_6g44270	1.50661	1.67145e-12	7.09265e-10	Up	9.12092	6.61801	8.49968	26.3876	21.1742	19.5147		B-box type zinc finger family protein
FvH4_6g44750	2.3036	4.70035e-14	2.31924e-11	Up	1.74739	2.14865	1.41516	10.4484	4.7037	10.52	CYP71B14	cytochrome P450, family 71, subfamily B, polypeptide 14
FvH4_6g45650	0.818674	7.25504e-06	0.00053448	Up	75.1588	49.5123	65.5804	109.107	130.692	87.5736
FvH4_6g45730	1.47755	3.71885e-12	1.3604e-09	Up	8.74835	7.02212	4.34098	18.2831	19.1223	17.5492		Methylenetetrahydrofolate reductase family protein
FvH4_6g46740	5.37651	0.000333091	0.0125751	Up	0	0	0.0442765	0.113158	1.24387	0.561809		HXXXD-type acyl-transferase family protein
FvH4_6g48140	0.791869	2.27332e-08	3.71024e-06	Up	39.1118	43.6402	37.1748	74.3949	61.4532	66.733		Uncharacterised protein family (UPF0497)
FvH4_6g48620	1.44735	0.000214389	0.00874747	Up	5.49322	5.6439	5.34352	17.2191	17.1631	9.11175	MIF2	mini zinc finger 2
FvH4_6g50730	0.782331	3.29626e-06	0.000284296	Up	20.4661	15.7635	15.3401	30.6584	33.106	22.7748		Tetratricopeptide repeat (TPR)-like superfamily protein
FvH4_6g52950	0.736308	2.24278e-07	2.79913e-05	Up	22.6135	19.0206	20.0709	31.0987	33.568	36.1266
FvH4_6g53810	0.627103	0.00115546	0.0329925	Up	8.8222	9.59923	6.99602	14.039	12.1321	12.1349
FvH4_7g02150	2.13249	1.35778e-12	5.87917e-10	Up	1.50902	1.49684	1.71228	6.89568	8.90807	4.26451	ATCKX6,ATCKX7,CKX6	cytokinin oxidase/dehydrogenase 6
FvH4_7g02700	0.656418	5.29301e-07	6.00544e-05	Up	23.1942	27.8654	21.158	39.992	35.1484	35.985
FvH4_7g04760	1.94499	8.61024e-47	1.82683e-42	Up	16.0215	18.3966	18.7181	74.6811	56.3723	68.4777	UBP12	ubiquitin-specific protease 12
FvH4_7g10070	1.44552	5.87944e-05	0.00303481	Up	1.391	2.88984	2.855	5.38029	6.21125	7.38494	ATERF13,EREBP,ERF13	ethylene-responsive element binding factor 13
FvH4_7g12700	1.03325	1.19461e-07	1.58413e-05	Up	45.3696	40.8543	31.2638	69.4732	104.732	60.7733	AGL20,ATSOC1,SOC1	AGAMOUS-like 20
FvH4_7g13490	0.880465	0.000514162	0.017767	Up	4.37187	4.37708	6.03911	7.93942	9.46424	9.20227		Calcium-dependent lipid-binding (CaLB domain) family protein
FvH4_7g15050	0.940044	0.000346478	0.0130341	Up	3.13669	3.48134	2.33385	6.66228	4.47328	5.62042	CYP75B1,D501,TT7	Cytochrome P450 superfamily protein
FvH4_7g15780	1.36787	0.000278499	0.0108024	Up	1.9093	2.35302	1.65172	6.56651	2.67338	5.64529		2-oxoglutarate (2OG) and Fe(II)-dependent oxygenase superfamily protein
FvH4_7g17540	0.998803	0.00194747	0.0481018	Up	2.56089	1.59463	1.67386	3.94239	3.94429	3.52091	ANAC043,EMB2301,NST1	NAC (No Apical Meristem) domain transcriptional regulator superfamily protein
FvH4_7g17841	1.75141	7.07773e-08	1.01465e-05	Up	3.62146	4.96106	4.28859	14.3529	16.2553	11.484
FvH4_7g17850	1.1505	1.17109e-20	1.38039e-17	Up	10.7954	13.1739	11.6768	26.4224	23.7804	27.0901	LHY,LHY1	Homeodomain-like superfamily protein
FvH4_7g18570	2.01731	3.88046e-12	1.39545e-09	Up	1.28657	1.10155	0.884219	3.36074	6.13347	3.47832		HXXXD-type acyl-transferase family protein
FvH4_7g21000	0.882508	1.43519e-07	1.86812e-05	Up	26.4691	22.3991	25.2331	55.6171	34.3292	43.2558		Disease resistance-responsive (dirigent-like protein) family protein
FvH4_7g21050	2.66511	8.64772e-24	1.41137e-20	Up	10.9101	9.69365	8.4885	58.5928	78.5839	42.6814		Plant protein 1589 of unknown function
FvH4_7g23980	1.65546	0.000387855	0.014324	Up	0.66232	0.932686	0.442291	1.60136	3.33645	1.31799	ATLMCO4,IRX12,LAC4,LMCO4	Laccase/Diphenol oxidase family protein
FvH4_7g24620	0.783167	1.1675e-06	0.000117957	Up	22.4329	18.5577	15.2509	34.7746	30.9669	28.8777	ESK1,TBL29	Plant protein of unknown function (DUF828)
FvH4_7g24810	0.820734	0.000290727	0.0111745	Up	17.1657	16.8598	11.717	27.401	30.5982	20.8037	LBD21	LOB domain-containing protein 21
FvH4_7g25560	0.630761	3.03638e-05	0.00171337	Up	9.0512	11.7728	9.60508	14.3121	15.9904	15.7532		Major facilitator superfamily protein
FvH4_7g26340	1.01785	0.000506819	0.0175419	Up	3.2415	1.52492	2.86241	5.03742	5.87823	4.17073	CYP714A1	cytochrome P450, family 714, subfamily A, polypeptide 1
FvH4_7g26810	1.37828	0.000853428	0.0263186	Up	3.56544	3.35334	2.62748	8.46684	11.6486	3.95326		Cupredoxin superfamily protein
FvH4_7g28452	0.707582	0.000804809	0.0251552	Up	4.49257	5.93944	6.94559	7.48124	9.05429	11.281	CYP704A2	cytochrome P450, family 704, subfamily A, polypeptide 2
FvH4_7g28660	1.05165	1.60763e-05	0.00101214	Up	4.91825	3.75978	5.7574	9.01842	11.4013	8.78358	AtCXE20,CXE20	carboxyesterase 20
FvH4_7g28670	2.06941	1.11496e-13	5.37637e-11	Up	4.91511	2.68614	3.2619	13.7999	20.1913	10.5864	AT2301,ATGA20OX1,GA20OX1,GA5	2-oxoglutarate (2OG) and Fe(II)-dependent oxygenase superfamily protein
FvH4_7g28911	1.23671	0.000170182	0.00727973	Up	2.37041	4.62079	2.95387	8.54057	6.89204	7.33094
FvH4_7g29510	0.60797	0.000629185	0.0208911	Up	31.9663	33.4067	38.7696	44.8842	50.8897	59.8577		Copper transport protein family
FvH4_7g30990	0.870601	5.53819e-07	6.2502e-05	Up	118.238	97.5635	84.6171	207.043	173.77	155.217	AGP20,AtAGP20	arabinogalactan protein 20
FvH4_1g01382	-0.957705	0.00115919	0.0330127	Down	5.12178	4.8171	5.25133	3.07562	1.87824	2.65015		Glycosyl hydrolase family protein with chitinase insertion domain
FvH4_1g02160	-1.51031	1.28543e-05	0.000838725	Down	188.377	276.813	276.805	66.5287	119.666	67.242		2-oxoglutarate (2OG) and Fe(II)-dependent oxygenase superfamily protein
FvH4_1g02840	-1.28882	0.000155013	0.00675341	Down	1.38409	1.69634	2.05355	0.563034	0.761352	0.735144		Aminotransferase-like, plant mobile domain family protein
FvH4_1g03190	-0.882434	0.00192339	0.0476736	Down	11.7528	10.6194	9.98205	7.02861	5.72302	4.2298	SHN1,WIN1	Integrase-type DNA-binding superfamily protein
FvH4_1g05520	-1.01275	3.01278e-07	3.57107e-05	Down	4.4219	4.28034	5.41993	1.67439	2.40138	2.81682		Transducin/WD40 repeat-like superfamily protein
FvH4_1g07170	-1.65044	2.80968e-11	8.51614e-09	Down	22.946	33.1905	15.68	9.43173	6.33855	6.47714		myb-like transcription factor family protein
FvH4_1g08310	-3.45778	2.46174e-09	4.92744e-07	Down	0.521768	1.60824	3.35424	0.187993	0.137765	0.15273	FRS5	FAR1-related sequence 5
FvH4_1g10930	-1.4089	3.78298e-09	7.23095e-07	Down	16.3014	24.6302	19.1716	7.22395	8.91902	5.84766	ATSEN1,DIN1,SEN1	Rhodanese/Cell cycle control phosphatase superfamily protein
FvH4_1g12090	-1.1582	3.75384e-16	3.06328e-13	Down	544.187	608.667	562.887	279.357	279.1	189.185		Lactoylglutathione lyase / glyoxalase I family protein
FvH4_1g12330	-0.651383	0.000615646	0.0205057	Down	7.93853	10.071	9.49919	6.10418	5.36793	5.57319	ROT3	Cytochrome P450 superfamily protein
FvH4_1g12390	-5.18156	0.00174927	0.0442362	Down	0.511934	0.328735	0.270643	0	0	0	WAT1	Walls Are Thin 1
FvH4_1g13440	-1.25197	1.71783e-21	2.27796e-18	Down	88.0627	101.501	88.018	43.6144	37.2346	32.5653		Sulfite exporter TauE/SafE family protein
FvH4_1g14013	-0.81358	5.41474e-11	1.47288e-08	Down	50.4251	48.8643	44.0457	28.7152	25.7372	25.1326		UDP-Glycosyltransferase superfamily protein
FvH4_1g14470	-0.835199	7.92999e-10	1.80915e-07	Down	25.0569	32.1802	28.3511	16.1881	16.5397	13.9806		Phototropic-responsive NPH3 family protein
FvH4_1g15680	-3.4783	1.49097e-41	1.58169e-37	Down	30.9447	36.3259	25.0344	3.77945	2.30805	1.82769		NAD(P)-binding Rossmann-fold superfamily protein
FvH4_1g18490	-4.27542	3.88739e-06	0.000319685	Down	1.8039	0.263264	2.29746	0.0369286	0.0902068	0.100006	ACS9,AtACS9,ETO3	1-aminocyclopropane-1-carboxylate synthase 9
FvH4_1g18850	-0.793464	1.42976e-06	0.000139794	Down	91.6539	63.1854	56.148	35.881	36.6351	47.3315	PCK1,PEPCK	phosphoenolpyruvate carboxykinase 1
FvH4_1g20150	-0.611144	0.000913114	0.027637	Down	9.1556	10.4519	10.4018	5.17452	7.3865	6.69998
FvH4_1g21630	-0.600267	0.00132527	0.0364226	Down	18.8686	30.224	22.1305	13.6755	15.3968	16.9169	FKBP16-2	FK506-binding protein 16-2
FvH4_1g22490	-6.52562	1.40206e-05	0.000904181	Down	0.282056	2.56587	5.06987	0	0	0
FvH4_1g23390	-6.43991	5.29073e-06	0.000405247	Down	0.215162	0.434965	0.606663	0	0	0	RLK1	receptor-like protein kinase 1
FvH4_1g23710	-0.889275	2.69557e-10	6.57377e-08	Down	32.4635	41.6925	36.3391	18.1752	17.0233	23.2823	CYP81D8	cytochrome P450, family 81, subfamily D, polypeptide 8
FvH4_1g26300	-1.34805	4.6246e-06	0.000364759	Down	3.84055	5.62214	6.30115	2.26648	1.84547	1.88442		HXXXD-type acyl-transferase family protein
FvH4_1g26621	-6.22201	1.86402e-05	0.00115303	Down	0.230457	0.493287	0.765819	0	0	0
FvH4_1g26750	-9.00622	7.51843e-13	3.3233e-10	Down	13.4605	19.2986	46.4564	0	0	0
FvH4_1g27200	-0.819693	0.00201089	0.0492669	Down	22.9704	34.7163	21.0053	17.3353	14.5136	11.3578		cytochrome b6f complex subunit (petM), putative
FvH4_1g27460	-0.916739	2.01732e-15	1.38069e-12	Down	339.636	315.986	349.972	195.567	147.999	176.389	ATGSTF11,ATGSTF6,GSTF11	glutathione S-transferase F11
FvH4_1g28170	-5.83408	0.00026831	0.0105421	Down	0.447845	0.798835	3.94601	0	0	0
FvH4_2g00353	-1.12168	4.30967e-05	0.00233261	Down	29.1961	23.2877	17.4736	10.6682	7.57547	13.4374		SWAP (Suppressor-of-White-APricot)/surp domain-containing protein
FvH4_2g01600	-2.85821	4.54602e-31	1.60755e-27	Down	64.0011	97.7977	58.2719	11.0494	10.9527	7.37224		Chaperone DnaJ-domain superfamily protein
FvH4_2g02280	-1.11088	0.00091872	0.0276623	Down	13.7207	15.3595	19.5099	10.5121	6.4196	4.61639		SAUR-like auxin-responsive protein family
FvH4_2g02310	-1.41188	4.86475e-06	0.000376699	Down	14.7358	12.6756	15.2894	3.59741	6.06037	6.21479		SAUR-like auxin-responsive protein family
FvH4_2g02490	-1.05725	1.75927e-05	0.00110107	Down	10.1027	16.9595	9.97707	6.00509	6.48815	4.81614	PMDH1	peroxisomal NAD-malate dehydrogenase 1
FvH4_2g06030	-0.852295	0.000472718	0.0166692	Down	4.60531	6.02407	3.26976	2.20437	2.66787	2.68633	AMY1,ATAMY1	alpha-amylase-like
FvH4_2g07110	-1.19584	9.28563e-21	1.1589e-17	Down	117.043	117.767	101.843	51.0044	47.5242	44.8548	MEE14	maternal effect embryo arrest 14
FvH4_2g07390	-0.623812	5.59424e-06	0.000425423	Down	57.201	71.9974	72.4733	43.7731	43.2438	40.428
FvH4_2g07820	-0.680428	0.000197952	0.00821978	Down	8.63016	9.23633	13.1498	6.12465	6.42553	6.30838		Protein of unknown function, DUF547
FvH4_2g12610	-0.855532	2.3131e-06	0.00020738	Down	56.4444	51.7791	56.979	39.0059	19.5673	30.4348	LAC14	laccase 14
FvH4_2g14981	-0.681693	0.000994366	0.0292209	Down	3.77349	3.82024	3.19457	1.56169	2.34217	2.73653	ATMRP13,MRP13	multidrug resistance-associated protein 13
FvH4_2g15420	-1.79935	2.03589e-06	0.000184596	Down	28.682	27.2083	15.1632	8.80746	7.41049	3.4452
FvH4_2g16052	-1.25927	2.69958e-15	1.68462e-12	Down	19.8522	26.0429	25.4939	9.87503	10.7164	8.40218		Transmembrane amino acid transporter family protein
FvH4_2g16120	-3.94441	6.31096e-05	0.00321102	Down	17.1964	2.99604	4.65129	0.144089	0.835935	0.634085
FvH4_2g16500	-0.92229	0.00104442	0.0304363	Down	4.77438	3.59725	3.83657	2.33948	1.80687	2.1429	CYP87A2	cytochrome P450, family 87, subfamily A, polypeptide 2
FvH4_2g19310	-0.942153	1.1369e-06	0.00011653	Down	20.3329	33.4733	25.4698	14.6985	12.0395	13.4263	ATSDI1	Tetratricopeptide repeat (TPR)-like superfamily protein
FvH4_2g19790	-0.672579	0.000274967	0.0107165	Down	8.23152	9.11881	9.84867	5.36578	6.15641	5.10786	PIF1,PIL5	phytochrome interacting factor 3-like 5
FvH4_2g20300	-0.593936	1.98357e-07	2.50509e-05	Down	15.938	18.7295	18.0255	10.5788	10.7044	12.9035	ABCG40,ATABCG40,ATPDR12,PDR12	pleiotropic drug resistance 12
FvH4_2g21640	-0.777387	4.06063e-07	4.73376e-05	Down	50.0851	71.8425	69.9392	35.5059	41.41	32.0012
FvH4_2g23000	-1.23524	1.36987e-06	0.000134558	Down	14.8151	12.6845	11.5063	3.63945	4.68218	8.14757	AT-HSFA6B,HSFA6B	heat shock transcription factor A6B
FvH4_2g23930	-0.971474	0.000235345	0.00942135	Down	8.34202	7.39118	7.95274	4.31134	3.38512	4.08642	EDL3	EID1-like 3
FvH4_2g25290	-1.4037	9.98159e-19	9.62634e-16	Down	150.648	239.269	217.012	82.2956	58.4348	83.0659
FvH4_2g25301	-1.53303	1.30332e-15	9.21751e-13	Down	41.8116	60.5236	80.8568	21.2957	17.9018	22.4274
FvH4_2g25320	-0.945553	1.75188e-06	0.000163743	Down	13.8187	17.1001	18.5246	8.16843	9.5016	7.29836
FvH4_2g25330	-2.20712	0.0001377	0.00615069	Down	0.885204	1.04538	1.09733	0.247452	0.268649	0.111687	GH3.9	putative indole-3-acetic acid-amido synthetase GH3.9
FvH4_2g26630	-1.16124	0.000332773	0.0125751	Down	13.8972	6.85774	18.7414	5.17204	4.76062	7.40914		Integrase-type DNA-binding superfamily protein
FvH4_2g27180	-0.637216	1.18319e-07	1.57885e-05	Down	86.2581	97.2652	80.5446	57.624	53.5357	54.6362	ARR9,ATRR4	response regulator 9
FvH4_2g28070	-0.819781	5.72897e-05	0.0029792	Down	30.3116	34.708	33.7726	18.7892	19.3629	16.2984
FvH4_2g31640	-0.640295	7.16818e-05	0.00359545	Down	26.3914	38.9481	42.6394	19.3818	22.1234	26.2438	EDA39	calmodulin-binding family protein
FvH4_2g33280	-1.54186	7.59387e-05	0.00378214	Down	9.09177	11.1991	11.7896	3.09034	4.71805	2.92911		Glycosyl hydrolase family 35 protein
FvH4_2g33690	-0.631128	0.00094042	0.0280755	Down	44.6406	55.6658	47.9579	36.4288	34.1301	22.228	SLY1	F-box family protein
FvH4_2g34030	-0.740344	0.00015953	0.00688877	Down	27.3621	35.916	22.8895	17.3975	17.9729	14.9194	WOX4	WUSCHEL related homeobox 4
FvH4_2g34170	-1.30086	3.19242e-10	7.697e-08	Down	11.8659	17.85	9.5847	5.2753	5.07043	5.24854		Subtilisin-like serine endopeptidase family protein
FvH4_2g34400	-1.07769	1.75728e-08	2.91283e-06	Down	19.0739	21.519	21.6964	7.93912	8.8633	12.2616	COR27	cold regulated gene 27
FvH4_2g34780	-0.755149	2.54659e-08	4.04098e-06	Down	15.5793	19.9397	19.0449	11.0534	9.27409	11.2186	PLA,IIA,PLA2A,PLP2	phospholipase A 2A
FvH4_2g35900	-1.05882	5.85164e-18	4.96617e-15	Down	53.4221	49.3935	50.4035	23.7491	21.16	27.1625		alpha/beta-Hydrolases superfamily protein
FvH4_2g36420	-0.868187	0.000120018	0.00551173	Down	21.2887	31.1734	18.6705	12.3379	14.9783	10.6677		Protein of unknown function, DUF599
FvH4_2g36490	-0.734455	2.55252e-08	4.04098e-06	Down	77.2675	78.3227	80.1353	52.1402	44.2717	41.4484		ChaC-like family protein
FvH4_2g38340	-1.24147	3.3282e-09	6.4195e-07	Down	80.4945	100.461	64.6994	44.8896	25.956	30.1604		Chaperone DnaJ-domain superfamily protein
FvH4_2g38500	-0.939355	1.05281e-07	1.45048e-05	Down	62.5788	62.1904	67.7422	26.5063	38.1111	33.8462		Gibberellin-regulated family protein
FvH4_2g39270	-0.778558	0.00178407	0.044796	Down	4.84646	6.46084	5.39403	2.98688	3.55454	2.95549	BLH11	BEL1-like homeodomain 11
FvH4_3g01900	-0.745509	2.6076e-09	5.1706e-07	Down	161.003	165.78	139.332	103.986	84.8752	82.3527	APR3,ATAPR3,PRH-26,PRH26	APS reductase 3
FvH4_3g02911	-1.15489	9.26189e-09	1.63758e-06	Down	63.5187	77.2281	49.3686	31.2699	28.519	23.2967	ATCXXS1,CXXS1	C-terminal cysteine residue is changed to a serine 1
FvH4_3g02920	-0.649661	1.39579e-07	1.82805e-05	Down	1030.53	1316.95	1042.6	731.998	760.541	614.325	PSBQ,PSBQ-2,PSII-Q	photosystem II subunit Q-2
FvH4_3g03610	-0.91684	0.000402789	0.0147854	Down	27.0136	19.8653	28.9129	9.85241	15.8623	13.7448		Calcium-binding EF-hand family protein
FvH4_3g05890	-0.628971	8.25561e-06	0.000585571	Down	92.9508	108.911	121.318	59.2057	82.87	61.6896
FvH4_3g06840	-1.28861	1.41416e-13	6.66759e-11	Down	12.4235	14.6278	9.72728	5.12825	4.18949	5.42634		Leucine-rich repeat transmembrane protein kinase
FvH4_3g07710	-0.805802	2.5585e-12	1.03943e-09	Down	120.129	139.091	132.806	76.3984	67.6165	74.8251	PYL6,RCAR9	PYR1-like 6
FvH4_3g08830	-0.84911	1.75408e-09	3.68479e-07	Down	2498.98	2842.35	2091.02	1550.8	1356.83	1114.74	DRM1,DYL1	dormancy-associated protein-like 1
FvH4_3g09590	-3.29294	3.66665e-06	0.000308711	Down	28.1435	17.7445	7.82134	0.765866	2.71268	1.97033	ATOSM34,OSM34	osmotin 34
FvH4_3g10160	-0.675895	0.00153587	0.0404767	Down	6.70588	9.73202	10.3942	4.55395	6.48906	5.35264	AAE14	acyl-activating enzyme 14
FvH4_3g11300	-0.976428	2.78192e-05	0.00161268	Down	9.21137	16.1959	9.23707	6.51917	5.38864	5.21609		FAD-binding Berberine family protein
FvH4_3g12360	-0.866804	9.88668e-06	0.000681058	Down	9.92993	14.206	13.999	5.32403	8.21186	6.9206		Tetratricopeptide repeat (TPR)-like superfamily protein
FvH4_3g12720	-1.43377	0.000121044	0.00553487	Down	7.28232	7.44353	16.1783	3.39032	2.16043	5.6884		VQ motif-containing protein
FvH4_3g13110	-1.97865	1.97387e-06	0.000179741	Down	3.81742	7.52601	6.01902	1.99073	1.54726	0.653462
FvH4_3g13820	-0.590546	0.00125626	0.0350525	Down	10.6889	8.96977	10.1459	6.63751	6.41421	6.27147		Eukaryotic aspartyl protease family protein
FvH4_3g14380	-1.7628	0.000648667	0.0212717	Down	2.45129	3.84776	1.49751	0.392533	0.77907	1.12945		Cysteine proteinases superfamily protein
FvH4_3g15240	-0.678882	5.00618e-09	9.31721e-07	Down	54.8924	64.849	55.8043	38.0863	32.853	36.0993	BAS1,CYP72B1,CYP734A1	Cytochrome P450 superfamily protein
FvH4_3g17750	-0.697535	2.07557e-06	0.000187393	Down	53.3713	57.7014	59.9493	39.2054	26.8929	36.7708	DBB3,LZF1,STH3	light-regulated zinc finger protein 1
FvH4_3g17760	-2.27741	5.72858e-05	0.0029792	Down	1.08644	1.71885	2.99668	0.297837	0.415736	0.460896	RID3	Transducin/WD40 repeat-like superfamily protein
FvH4_3g17850	-0.670745	3.57874e-06	0.000302511	Down	18.021	21.0714	21.5387	10.5826	10.9448	15.8778		Leucine-rich repeat transmembrane protein kinase
FvH4_3g18370	-0.595449	2.78584e-06	0.000244244	Down	82.6268	110.654	84.3517	63.3048	57.419	58.6017		Curculin-like (mannose-binding) lectin family protein
FvH4_3g20550	-0.828282	0.000270119	0.0105922	Down	28.7558	19.4345	19.2002	16.4001	11.499	8.98832		CBS domain-containing protein
FvH4_3g21140	-0.988272	0.000190063	0.00795377	Down	4.30483	3.99563	4.35025	1.92163	2.01173	2.32318	ATDGK5,DGK5	diacylglycerol kinase 5
FvH4_3g21240	-1.11838	6.24372e-09	1.13225e-06	Down	42.417	42.5959	40.3349	19.2276	21.8173	15.1171	PBP1	pinoid-binding protein 1
FvH4_3g23570	-0.931372	9.91067e-07	0.000103584	Down	13.7447	17.6846	19.1811	7.4192	10.229	8.25861	IAMT1	IAA carboxylmethyltransferase 1
FvH4_3g24640	-0.641341	3.16449e-09	6.20789e-07	Down	24.2865	28.7837	28.5818	15.6271	18.7611	16.7294		Tetratricopeptide repeat (TPR)-like superfamily protein
FvH4_3g24670	-0.844215	8.57347e-05	0.00415305	Down	3.78361	3.58392	4.71328	2.23288	2.20087	2.12169		NAD+ ADP-ribosyltransferases;NAD+ ADP-ribosyltransferases
FvH4_3g25080	-0.922904	0.000897024	0.0272886	Down	7.3652	6.59142	4.49794	3.03114	2.06063	4.53021		Ankyrin repeat family protein
FvH4_3g25081	-0.606345	0.000124334	0.00563675	Down	18.8793	14.861	14.273	10.1569	10.1015	10.6486		Ankyrin repeat family protein
FvH4_3g26440	-0.607519	0.000577701	0.0195443	Down	15.2832	17.324	12.2064	9.88064	9.58201	9.26996		Aluminium activated malate transporter family protein
FvH4_3g31030	-0.831348	2.48243e-08	4.02059e-06	Down	108.97	96.5081	78.8028	54.9977	51.3953	49.8228
FvH4_3g34010	-1.418	1.13315e-05	0.000763189	Down	67.8107	37.2381	38.9374	26.308	12.5733	13.3196
FvH4_3g34960	-0.624144	0.00068367	0.0222303	Down	28.3965	27.5675	21.7293	15.6971	19.3247	14.2261	ATMYB59,ATMYB59-1,ATMYB59-2,ATMYB59-3,MYB59	myb domain protein 59
FvH4_3g36890	-0.723536	2.67006e-07	3.18263e-05	Down	37.5792	32.4112	33.2519	20.9281	19.491	20.7111	LUX,PCL1	Homeodomain-like superfamily protein
FvH4_3g36920	-0.847477	8.77686e-12	3.00353e-09	Down	161.941	218.026	175.084	96.3097	111.586	93.1053	RCA	rubisco activase
FvH4_3g36930	-0.616332	1.59922e-06	0.00015284	Down	26.1678	32.7982	30.1094	17.0477	18.8972	20.9499		Major facilitator superfamily protein
FvH4_3g36950	-0.591	1.13667e-05	0.000763189	Down	83.9619	116.082	89.3746	62.8084	68.5717	55.9448	PTAC16	plastid transcriptionally active 16
FvH4_3g36955	-3.49831	1.47018e-05	0.000945238	Down	3.67206	1.9193	1.89615	0	0.375796	0.312463		NAD(P)-binding Rossmann-fold superfamily protein
FvH4_3g37080	-1.0014	1.33646e-08	2.28676e-06	Down	35.9477	37.5319	27.8793	19.99	15.8094	13.4532	HCT	hydroxycinnamoyl-CoA shikimate/quinate hydroxycinnamoyl transferase
FvH4_3g38530	-1.3143	1.1358e-21	1.60655e-18	Down	92.389	108.583	80.4552	39.8218	38.1098	32.4134	ATCAX1,CAX1,RCI4	cation exchanger 1
FvH4_3g38970	-1.25921	1.9517e-13	9.00202e-11	Down	81.8882	80.5446	80.0666	20.9158	39.73	38.9667	ASN1,AT-ASN1,DIN6	glutamine-dependent asparagine synthase 1
FvH4_3g39550	-1.66068	1.91403e-23	2.90072e-20	Down	52.3966	71.6194	65.8701	22.1487	19.8803	16.2028		CCT motif family protein
FvH4_3g39860	-0.660882	0.00170192	0.043401	Down	5.04371	4.45803	4.93491	3.41299	2.53976	2.93806		RNI-like superfamily protein
FvH4_3g42190	-1.05165	2.19294e-09	4.43119e-07	Down	8.53899	12.3822	11.1773	5.97334	4.54998	4.50067		Leucine-rich receptor-like protein kinase family protein
FvH4_3g43270	-1.06527	2.81465e-15	1.70624e-12	Down	440.409	422.603	372.131	232.807	172.291	170.554		Leucine-rich repeat (LRR) family protein
FvH4_3g43490	-0.749282	5.10801e-09	9.42405e-07	Down	77.5332	80.4401	62.7082	45.6541	42.8353	39.7267	BGLU17	beta glucosidase 17
FvH4_3g43540	-0.971791	9.89762e-11	2.6582e-08	Down	216.139	128.037	179.469	81.8141	93.5918	86.0187	ATLOX2,LOX2	lipoxygenase 2
FvH4_3g44810	-1.35292	4.28281e-09	8.11325e-07	Down	36.3714	31.7941	24.1672	15.7637	11.2368	8.05173		Family of unknown function (DUF716)
FvH4_3g44990	-0.782276	0.000306497	0.011717	Down	24.2493	24.9958	18.0777	12.0788	12.048	14.3108		Protein of unknown function, DUF538
FvH4_3g45290	-1.31225	2.19155e-14	1.16245e-11	Down	119.022	134.645	109.16	61.8873	45.2375	34.773		Amino acid permease family protein
FvH4_3g45670	-1.27599	0.000453593	0.0162291	Down	7.52149	4.76548	6.42581	1.24659	2.51552	3.96299	ATDEK1,DEK1,EMB1275,EMB80	calpain-type cysteine protease family
FvH4_3g45710	-1.73904	0.000979562	0.0288658	Down	1.37771	0.901073	3.27759	0.551544	0.547331	0.513434	ATDEK1,DEK1,EMB1275,EMB80	calpain-type cysteine protease family
FvH4_3g45730	-0.736401	0.000779641	0.0244699	Down	2.51134	2.85572	2.95036	1.47664	1.72677	1.68037		NB-ARC domain-containing disease resistance protein
FvH4_4g00600	-4.65541	1.70989e-10	4.21846e-08	Down	4.14125	20.9295	25.7856	0.621703	0.50622	0.841813	TUA6	Tubulin/FtsZ family protein
FvH4_4g01670	-0.761217	4.38103e-09	8.22587e-07	Down	73.0505	63.7437	62.6319	45.0058	34.347	35.4554		ATPase E1-E2 type family protein / haloacid dehalogenase-like hydrolase family protein
FvH4_4g02690	-1.19802	2.84847e-18	2.62765e-15	Down	12.6734	12.8373	14.279	5.10415	5.15149	6.76639
FvH4_4g02860	-0.826366	0.000721469	0.0231579	Down	30.5393	41.8589	46.1694	21.4757	22.9879	20.584		Serine protease inhibitor, potato inhibitor I-type family protein
FvH4_4g04120	-0.628242	2.86408e-05	0.00164236	Down	131.554	80.1992	111.647	68.229	69.4753	67.0233
FvH4_4g05910	-0.664451	1.23119e-05	0.000811248	Down	29.3965	39.9807	33.8654	22.3009	19.5836	21.6344		Tetratricopeptide repeat (TPR)-like superfamily protein
FvH4_4g06540	-0.984892	6.22455e-06	0.000466666	Down	44.783	60.2769	65.3397	22.3709	36.1441	25.5209
FvH4_4g07430	-1.05522	6.64339e-05	0.00334805	Down	14.4395	11.9249	15.7483	5.93992	7.505	6.37885		Protein of unknown function (DUF177)
FvH4_4g08972	-5.31338	0.00110697	0.0317815	Down	1.01151	0.902132	2.13901	0	0	0
FvH4_4g09780	-0.712642	0.000974176	0.028787	Down	4.09206	4.95072	3.80935	2.64424	2.1286	2.90231	ATTPS11,ATTPSB,TPS11	trehalose phosphatase/synthase 11
FvH4_4g09990	-1.62716	2.38269e-07	2.93916e-05	Down	3.33339	3.71773	3.93261	0.790143	1.23527	1.49784		MATE efflux family protein
FvH4_4g12390	-6.83565	1.05314e-06	0.000108997	Down	1.79412	2.68819	7.96733	0	0	0
FvH4_4g12541	-5.38301	0.00158536	0.0413735	Down	0.157709	1.35029	2.50126	0	0	0
FvH4_4g12550	-7.53149	2.10231e-08	3.45774e-06	Down	0.632034	0.795797	2.75171	0	0	0	CRK8	cysteine-rich RLK (RECEPTOR-like protein kinase) 8
FvH4_4g14880	-0.873021	1.15224e-05	0.000765395	Down	14.6947	18.1097	17.0282	9.29212	10.9409	6.15519	ADG2,APL1	ADP glucose pyrophosphorylase large subunit 1
FvH4_4g18730	-1.49559	0.000140558	0.00626515	Down	13.0955	14.5759	8.677	4.71828	4.9944	2.76846
FvH4_4g20340	-5.48717	0.00149125	0.0397088	Down	0.110485	0.118246	1.28502	0	0	0
FvH4_4g21720	-1.10254	1.2432e-11	4.1214e-09	Down	50.7664	51.0232	33.861	22.0731	20.2405	19.4597		Saposin-like aspartyl protease family protein
FvH4_4g22790	-1.14153	7.05663e-15	4.1589e-12	Down	264.885	340.913	246.693	140.716	127.893	107.744	CCL	CCR-like
FvH4_4g25271	-0.81464	4.07526e-05	0.00221754	Down	15.1052	16.4068	13.5946	9.67808	8.95194	6.2507		Transducin/WD40 repeat-like superfamily protein
FvH4_4g25780	-1.07894	2.7555e-05	0.00160174	Down	4.57608	7.49275	6.74074	3.24115	2.49566	2.90987	ATNRT2.5,NRT2.5	nitrate transporter2.5
FvH4_4g25850	-6.20542	4.63075e-05	0.00247483	Down	0.958622	0.102595	1.06426	0	0	0	SAV3,TAA1,WEI8	tryptophan aminotransferase of Arabidopsis 1
FvH4_4g27330	-0.659795	1.12412e-06	0.000115779	Down	2028.41	2918.45	2605.54	1683.73	1657.2	1309.45	RBCS1A	ribulose bisphosphate carboxylase small chain 1A
FvH4_4g27370	-0.620391	5.65775e-08	8.39444e-06	Down	163.228	182.466	142.889	105.532	106.802	98.1801	VTC2	mannose-1-phosphate guanylyltransferase (GDP)s;GDP-galactose:mannose-1-phosphate guanylyltransferases;GDP-galactose:glucose-1-phosphate guanylyltransferases;GDP-galactose:myoinositol-1-phosphate guanylyltransferases;glucose-1-phosphate guanylyltransferase
FvH4_4g27390	-1.26461	2.33335e-14	1.20748e-11	Down	17.6914	18.0058	16.3675	7.53809	7.01243	6.5578		B-box type zinc finger protein with CCT domain
FvH4_4g28030	-0.637148	0.000160068	0.00688877	Down	35.1686	32.9625	51.0449	25.9664	20.8109	28.0107	EDF1,TEM1	AP2/B3 transcription factor family protein
FvH4_4g28740	-0.676414	0.00176889	0.0446262	Down	6.56089	10.9227	9.48399	4.25385	6.20673	6.06915		TCP-1/cpn60 chaperonin family protein
FvH4_4g29000	-1.31815	2.08298e-05	0.0012627	Down	4.23622	4.27714	2.90156	2.13587	1.0552	1.23481		proton-dependent oligopeptide transport (POT) family protein
FvH4_4g30310	-1.00475	3.3226e-12	1.25885e-09	Down	26.2394	27.8113	29.5424	10.9862	13.4979	16.4649	BGLU40	beta glucosidase 40
FvH4_4g31710	-1.03002	1.85545e-07	2.37151e-05	Down	8.76927	12.1611	11.6227	5.41427	5.07285	5.02134
FvH4_4g32180	-1.00827	2.0542e-05	0.00125241	Down	48.1376	49.5062	91.0588	23.9382	26.0654	42.0457
FvH4_4g32920	-2.08578	6.31903e-07	7.01942e-05	Down	18.4167	21.7423	10.8404	5.4726	4.17754	1.85253		Plant protein 1589 of unknown function
FvH4_4g33910	-2.09216	6.09783e-10	1.42173e-07	Down	14.3962	11.8623	7.27403	2.06559	3.92444	1.70922		PLAC8 family protein
FvH4_4g34120	-0.910287	1.96562e-06	0.000179741	Down	9.12241	9.05568	8.63197	3.90009	5.52706	4.55527		Pectin lyase-like superfamily protein
FvH4_4g35050	-1.06108	0.000358607	0.0134427	Down	3.42646	4.33795	5.78782	1.76902	2.43645	2.14051	UGT74B1	UDP-glucosyl transferase 74B1
FvH4_4g35310	-1.05333	9.88804e-12	3.33007e-09	Down	21.3608	22.0209	30.9155	11.0469	12.9265	10.8966		ARM repeat superfamily protein
FvH4_4g35840	-0.670004	3.99711e-06	0.000324706	Down	55.8569	75.0773	71.9589	39.8086	48.0289	36.3241		NAD(P)-linked oxidoreductase superfamily protein
FvH4_4g36550	-0.876936	3.50356e-10	8.35224e-08	Down	66.3348	86.4752	95.4429	49.0981	44.1898	38.0486
FvH4_5g00550	-1.10123	0.000516694	0.0177966	Down	1.50749	1.49496	0.935881	0.510758	0.623824	0.67472	ABCG40,ATABCG40,ATPDR12,PDR12	pleiotropic drug resistance 12
FvH4_5g00830	-1.0816	0.0012384	0.0346638	Down	6.23674	7.91926	8.15908	3.42777	3.48881	3.35208
FvH4_5g01170	-0.681459	5.27119e-07	6.00544e-05	Down	426.206	362.178	367.234	279.729	188.194	236.215	ANS,LDOX,TDS4,TT18	leucoanthocyanidin dioxygenase
FvH4_5g01581	-0.736883	0.00164832	0.0423393	Down	21.8174	20.9295	17.8639	11.5036	13.4648	10.5465	CYP87A2	cytochrome P450, family 87, subfamily A, polypeptide 2
FvH4_5g02430	-0.656711	4.62055e-07	5.35707e-05	Down	57.7845	76.5613	75.7049	42.844	45.5965	41.3936	ACA7,ATACA7	alpha carbonic anhydrase 7
FvH4_5g02643	-3.23398	2.09786e-15	1.39095e-12	Down	8.08145	5.21586	14.8066	0.666811	1.2895	0.978131		NAD(P)-binding Rossmann-fold superfamily protein
FvH4_5g06090	-0.63756	2.42397e-05	0.00143657	Down	14.6368	14.8132	11.7791	8.73144	9.07263	8.0877		Copper amine oxidase family protein
FvH4_5g06220	-1.57408	0.00032167	0.0122091	Down	189.025	129.432	70.3071	44.9212	34.5194	49.2515		Pathogenesis-related thaumatin superfamily protein
FvH4_5g12150	-1.29288	1.22972e-10	3.1435e-08	Down	11.5286	17.0909	12.6862	5.88446	5.21417	5.31187		B-box type zinc finger protein with CCT domain
FvH4_5g14690	-0.719679	5.23929e-05	0.00275836	Down	31.468	34.8426	34.0686	18.017	24.7676	16.6381	NDF6	NDH dependent flow 6
FvH4_5g15110	-0.963416	1.13767e-07	1.53426e-05	Down	22.8433	27.515	32.4417	12.5279	14.4665	14.4959	ATGSTU10,GSTU10	glutathione S-transferase TAU 10
FvH4_5g15480	-1.4437	1.36195e-09	3.01005e-07	Down	14.4744	17.1391	12.4551	4.85451	6.01385	4.97686	ATVDAC1,VDAC1	voltage dependent anion channel 1
FvH4_5g16651	-0.586193	0.000372869	0.0139382	Down	67.7658	81.1437	58.3824	49.0769	47.5156	37.8816
FvH4_5g17450	-0.903937	4.25035e-11	1.18836e-08	Down	16.9004	14.4334	12.9056	7.163	8.15395	7.85984		ketose-bisphosphate aldolase class-II family protein
FvH4_5g17710	-0.62715	2.41991e-07	2.96781e-05	Down	223.58	180.27	176.356	131.671	120.635	114.907
FvH4_5g21090	-0.910426	4.13188e-12	1.4611e-09	Down	46.7992	52.059	42.6376	26.4021	21.91	25.2221	DIN9,PMI2	Mannose-6-phosphate isomerase, type I
FvH4_5g24560	-0.694992	0.00105534	0.0306729	Down	55.1755	38.6199	50.7082	26.4224	30.7348	30.3821		DNA-binding bromodomain-containing protein
FvH4_5g25880	-0.646547	0.00202453	0.0495437	Down	12.3629	15.236	15.3692	8.23379	10.2214	8.31599		FKBP-like peptidyl-prolyl cis-trans isomerase family protein
FvH4_5g28810	-2.01153	1.70707e-10	4.21846e-08	Down	7.69012	3.50066	5.81314	1.31642	1.30158	1.52784	ATMLO4,MLO4	Seven transmembrane MLO family protein
FvH4_5g28820	-0.615458	3.9732e-06	0.000324228	Down	557.275	682.734	621.312	398.705	461.445	322.733	ATFD2,FED,A	2Fe-2S ferredoxin-like superfamily protein
FvH4_5g32100	-1.05288	2.3165e-06	0.00020738	Down	24.9734	35.071	28.6406	15.4726	14.6821	11.281
FvH4_5g34610	-0.789294	0.000752667	0.0238348	Down	8.21979	12.954	17.6209	7.48532	7.25425	7.05075	ATCSP4,ATGRP2B,GRP2B	glycine-rich protein 2B
FvH4_5g35370	-0.663845	3.80363e-05	0.00210161	Down	11.6764	13.9021	10.7762	7.86886	6.8469	7.69511	MSL2	MSCS-like 2
FvH4_5g36722	-1.44071	0.000902846	0.0274044	Down	4.54201	8.37179	10.1385	2.27289	1.94323	4.15475	SNRK2-8,SNRK2.8,SRK2C	Protein kinase superfamily protein
FvH4_5g38080	-0.846723	1.01266e-07	1.41353e-05	Down	13.9982	14.3453	11.7841	6.55875	7.87987	7.43089	AST56,SULTR2;2	STAS domain / Sulfate transporter family
FvH4_5g39610	-1.19205	0.000606796	0.0202746	Down	6.39143	5.51313	8.97689	2.74965	3.04349	3.1414
FvH4_6g00410	-1.11923	2.91778e-05	0.00165969	Down	7.46132	11.3985	8.07998	4.60698	4.10427	3.3025		Uncharacterized conserved protein (DUF2358)
FvH4_6g01630	-0.988034	7.02288e-06	0.000519179	Down	10.7348	10.798	10.4882	3.27411	6.2039	6.46348	PFT1	phytochrome and flowering time regulatory protein (PFT1)
FvH4_6g02090	-0.607737	0.000402148	0.0147854	Down	60.935	75.9072	49.5951	46.654	37.9619	34.5672	ATPPCK1,PPCK1	phosphoenolpyruvate carboxylase kinase 1
FvH4_6g05880	-1.05868	0.000111192	0.00516227	Down	10.9077	16.1766	24.3842	9.3338	8.14287	6.3667		Pathogenesis-related thaumatin superfamily protein
FvH4_6g07140	-0.747276	2.59648e-12	1.03943e-09	Down	113.031	118.267	113.576	68.0998	66.0871	66.4186		Chaperone DnaJ-domain superfamily protein
FvH4_6g07580	-1.27818	1.12367e-10	2.90742e-08	Down	14.7392	16.8349	16.8502	4.42542	7.49444	7.75463		HMG (high mobility group) box protein with ARID/BRIGHT DNA-binding domain
FvH4_6g08100	-0.602208	3.61425e-05	0.00201269	Down	232.142	341.367	347.589	197.105	169.518	225.971
FvH4_6g08500	-0.641123	5.36929e-09	9.82072e-07	Down	90.6557	92.6615	94.4774	57.3796	64.5053	51.8381	APA1,ATAPA1	aspartic proteinase A1
FvH4_6g09500	-1.57941	9.38073e-05	0.00446258	Down	5.88407	6.11215	4.02563	2.18238	1.33275	1.68859	emb2448,TUF,TUFF,VHA-E1	vacuolar ATP synthase subunit E1
FvH4_6g10791	-0.758599	0.000266714	0.0104988	Down	71.7049	49.3891	56.8894	44.8295	31.9869	25.3657
FvH4_6g12330	-2.08775	0.000561627	0.0191576	Down	1.58892	1.76592	2.0031	0.440373	0.201697	0.596284	CYP71A26	cytochrome P450, family 71, subfamily A, polypeptide 26
FvH4_6g12370	-0.615685	6.33392e-05	0.003215	Down	65.7959	99.7789	75.4194	50.4792	58.455	44.2709	HCEF1	high cyclic electron flow 1
FvH4_6g13360	-0.621788	5.75354e-06	0.000434423	Down	218.847	295.409	235.972	159.879	175.399	139.831
FvH4_6g13490	-0.675752	2.3446e-05	0.00140128	Down	181.625	135.06	120.186	104.038	76.1742	87.4301		Haloacid dehalogenase-like hydrolase (HAD) superfamily protein
FvH4_6g16750	-0.754658	9.79379e-06	0.000676856	Down	43.6043	47.657	31.5745	24.161	25.1485	21.8369		CHY-type/CTCHY-type/RING-type Zinc finger protein
FvH4_6g22000	-1.00445	0.000949406	0.0282915	Down	7.88544	12.8277	10.5609	4.45108	6.01476	4.74462	WCRKC1	WCRKC thioredoxin 1
FvH4_6g28640	-0.615292	0.000270583	0.0105922	Down	13.8382	18.7293	15.5282	8.74959	11.4922	10.4839	NDF1,NDH48	NDH-dependent cyclic electron flow 1
FvH4_6g29410	-0.763507	8.69291e-07	9.17599e-05	Down	19.8606	24.7892	20.9994	11.6213	12.9645	13.2576		alpha/beta-Hydrolases superfamily protein
FvH4_6g30780	-1.5261	9.26067e-05	0.00442531	Down	3.0505	5.71334	3.51338	1.22667	1.85778	1.06301	ATGA3OX1,GA3OX1,GA4	gibberellin 3-oxidase 1
FvH4_6g31980	-0.685629	0.000103379	0.00486341	Down	20.5952	27.1351	26.1139	15.2991	14.8043	14.611	NDF4	NDH-dependent cyclic electron flow 1
FvH4_6g32440	-1.29363	2.40165e-15	1.54411e-12	Down	290.565	382.9	365.784	130.863	177.814	103.504	AB140,CAB1,CAB140,LHCB1.3	chlorophyll A/B binding protein 1
FvH4_6g33511	-0.724023	3.96483e-05	0.00218498	Down	25.0295	37.0659	36.3559	15.0601	22.5545	20.6954	ABC4	UbiA prenyltransferase family protein
FvH4_6g35330	-0.633779	4.7945e-05	0.0025559	Down	74.4309	79.4051	75.1895	49.1083	55.9373	38.5958		Dormancy/auxin associated family protein
FvH4_6g36450	-0.679485	0.00150869	0.0400625	Down	12.9519	11.3688	17.6188	9.59137	10.1095	5.65065		Terpenoid cyclases family protein
FvH4_6g37200	-0.86199	6.96104e-09	1.25163e-06	Down	26.0745	29.8737	29.5724	14.3529	17.2237	14.338	BG1	beta-1,3-glucanase 1
FvH4_6g37351	-0.811366	4.76106e-06	0.00037138	Down	17.6562	21.7666	19.4365	12.2801	10.8801	9.40425
FvH4_6g37970	-5.7381	0.000684186	0.0222303	Down	0.759452	0.203199	5.21947	0	0	0
FvH4_6g37972	-6.682	3.69384e-06	0.000309772	Down	0.109864	0.646697	0.958349	0	0	0		MuDR family transposase
FvH4_6g38000	-6.0406	6.5803e-07	7.19661e-05	Down	0.522885	1.62287	5.52864	0	0.0575249	0.0637737	ATRHM1,RHM1,ROL1	rhamnose biosynthesis 1
FvH4_6g38001	-5.37926	0.000921692	0.0276623	Down	0.717647	1.34409	2.46608	0	0	0	NRS/ER,UER1	nucleotide-rhamnose synthase/epimerase-reductase
FvH4_6g38050	-6.07905	0.000105054	0.00490956	Down	0.0708546	0.341241	1.04884	0	0	0		tetratricopeptide repeat (TPR)-containing protein
FvH4_6g38940	-0.687872	1.51777e-07	1.96356e-05	Down	65.7279	72.5755	53.4643	41.5187	35.8778	38.9959	PIF4,SRL2	phytochrome interacting factor 4
FvH4_6g40270	-1.4953	7.4832e-06	0.000545605	Down	3.77031	3.19263	3.85506	1.30619	1.50418	0.909586		Exostosin family protein
FvH4_6g40280	-1.11853	7.01958e-07	7.63766e-05	Down	44.5235	36.5937	65.0224	16.1747	21.5143	28.5016		Heavy metal transport/detoxification superfamily protein
FvH4_6g40380	-0.849994	1.67852e-11	5.3154e-09	Down	51.4161	58.0317	51.8412	31.9007	28.823	26.4191	COL9	CONSTANS-like 9
FvH4_6g41951	-1.86473	7.56152e-06	0.000547552	Down	3.48861	4.36469	3.63668	0.486845	1.7298	0.89892	MPL1	Myzus persicae-induced lipase 1
FvH4_6g42800	-1.82488	3.8375e-08	5.85758e-06	Down	2.15398	3.09392	3.08658	0.867982	0.748325	0.656776	ATCSLB04,ATCSLB4,CSLB04	cellulose synthase-like B4
FvH4_6g43040	-0.838257	4.29234e-11	1.18836e-08	Down	249.152	240.424	232.29	150.953	127.724	114.577
FvH4_6g44990	-1.31357	1.62079e-06	0.000153563	Down	3.89796	6.32834	5.0645	1.75554	2.50758	1.73245	DFL2,GH3-10	Auxin-responsive GH3 family protein
FvH4_6g45050	-0.60719	1.14692e-05	0.000765395	Down	183.464	241.112	206.054	137.865	151.844	113.328	PSB27	photosystem II family protein
FvH4_6g45321	-0.628268	2.55776e-06	0.000226116	Down	26.7729	29.1019	31.6064	17.2794	20.0288	17.9453		Rhomboid-related intramembrane serine protease family protein
FvH4_6g46890	-0.85592	7.34355e-08	1.03872e-05	Down	19.0384	20.3319	16.631	10.856	9.84326	9.46746	scpl25	serine carboxypeptidase-like 25
FvH4_6g48590	-0.666217	8.75162e-15	4.8864e-12	Down	4935.98	4499.64	4602.65	2929.09	2786.2	2936.12	GASA4	GAST1 protein homolog 4
FvH4_6g50780	-1.91494	0.000196082	0.00817344	Down	53.7787	69.0551	39.2505	17.2053	18.012	6.44819	ATBCA1,ATSABP3,CA1,SABP3	carbonic anhydrase 1
FvH4_6g51170	-1.04706	0.00104423	0.0304363	Down	4.27991	7.11743	7.17085	2.96547	3.33219	2.40923		DNAJ heat shock N-terminal domain-containing protein
FvH4_6g52300	-1.07379	1.65691e-06	0.000156243	Down	14.069	19.8002	15.6194	5.89276	7.66158	9.60918		PQ-loop repeat family protein / transmembrane family protein
FvH4_6g52311	-0.64974	0.000438088	0.0158077	Down	20.3297	23.7903	21.5697	10.7717	13.4658	16.9877		PQ-loop repeat family protein / transmembrane family protein
FvH4_6g52754	-6.60863	7.19584e-07	7.7895e-05	Down	1.35805	1.38076	5.09748	0	0.0747025	0	GAPC,GAPC-1,GAPC1	glyceraldehyde-3-phosphate dehydrogenase C subunit 1
FvH4_6g53260	-4.65087	0.000181081	0.00766865	Down	0.642493	3.22322	5.73185	0.217022	0	0.146928		Plant protein of unknown function (DUF247)
FvH4_6g53330	-1.44632	1.96268e-05	0.00120353	Down	2.72249	3.28305	3.89216	1.17433	0.843699	1.54332	CYP94B2	cytochrome P450, family 94, subfamily B, polypeptide 2
FvH4_6g53741	-1.37569	5.81541e-05	0.0030094	Down	18.5795	24.7213	7.69861	5.9554	4.78778	8.67631	AGL7,AP1	K-box region and MADS-box transcription factor family protein
FvH4_7g04090	-0.620892	0.000317004	0.0120535	Down	46.6917	76.6953	53.9826	32.886	45.0201	34.6535		nodulin MtN21 /EamA-like transporter family protein
FvH4_7g05740	-0.911691	0.000104063	0.00488474	Down	8.08603	11.4759	7.80619	4.31467	5.75327	4.12709		Major facilitator superfamily protein
FvH4_7g05771	-3.62314	5.89312e-05	0.00303481	Down	0.704343	0.709474	1.35803	0.0746395	0.0911624	0.0505325	FRS5	FAR1-related sequence 5
FvH4_7g08440	-0.727924	1.10312e-07	1.50361e-05	Down	19.7866	15.4845	15.0946	10.5736	9.40371	9.76874	ATMRP9,MRP9	multidrug resistance-associated protein 9
FvH4_7g08590	-1.22973	6.45814e-33	2.74045e-29	Down	264.161	290.229	319.203	104.25	128.983	131.144	CER1	Fatty acid hydroxylase superfamily
FvH4_7g10840	-0.909546	2.13491e-09	4.35543e-07	Down	55.659	51.4727	46.444	31.9004	21.4198	26.4724	UNE10	basic helix-loop-helix (bHLH) DNA-binding superfamily protein
FvH4_7g12580	-0.612303	0.00136091	0.0371138	Down	14.2437	13.1824	13.579	9.67506	7.38552	9.11335		D-isomer specific 2-hydroxyacid dehydrogenase family protein
FvH4_7g12920	-0.745643	2.40687e-06	0.000214566	Down	21.4816	21.0166	19.4726	9.65034	14.9795	11.5783		Major Facilitator Superfamily with SPX (SYG1/Pho81/XPR1) domain-containing protein
FvH4_7g13280	-1.18265	4.63156e-29	1.22835e-25	Down	207.398	267.703	253.936	94.9205	103.97	115.228	ATCNGC1,CNGC1	cyclic nucleotide gated channel 1
FvH4_7g13820	-0.692429	1.2887e-05	0.000838725	Down	15.348	22.6327	19.8215	12.9743	10.9501	10.8565	CAC3	acetyl Co-enzyme a carboxylase carboxyltransferase alpha subunit
FvH4_7g14070	-1.16719	0.000940836	0.0280755	Down	1.4341	1.13174	1.13341	0.469731	0.334667	0.83038		disease resistance family protein / LRR family protein
FvH4_7g14580	-0.686486	1.15439e-05	0.000765395	Down	16.5203	16.5874	12.8692	9.43844	8.5094	10.0389	ATCNGC1,CNGC1	cyclic nucleotide gated channel 1
FvH4_7g21210	-0.808124	1.11355e-10	2.90742e-08	Down	28.4617	27.1718	25.2048	16.0105	13.6762	15.4319	SULTR4;2	sulfate transporter 4;2
FvH4_7g22332	-0.623329	0.000653079	0.0213833	Down	18.6697	20.5501	15.9295	10.4838	13.4546	11.097	AT-HSC70-1,HSC70,HSC70-1,HSP70-1	heat shock cognate protein 70-1
FvH4_7g22510	-0.59419	1.1357e-05	0.000763189	Down	48.3751	59.6903	65.8403	33.6074	36.6593	42.446		Protein of unknown function (DUF506)
FvH4_7g22630	-0.626045	0.00146999	0.0392805	Down	12.2632	21.5119	18.7974	11.0788	9.02085	13.1868	CYP71A22	cytochrome P450, family 71, subfamily A, polypeptide 22
FvH4_7g26920	-0.705343	6.905e-06	0.000512249	Down	29.263	35.1099	28.8431	18.7637	16.6035	20.5675	ATERF-1,ERF-1	ethylene responsive element binding factor 1
FvH4_7g27400	-1.33153	1.90368e-06	0.00017485	Down	6.50011	7.43234	8.69379	2.25191	2.56705	4.06557		nodulin MtN21 /EamA-like transporter family protein
FvH4_7g28455	-0.794142	1.02073e-07	1.41548e-05	Down	256.309	269.854	358.077	134.77	207.887	154.587	CYP704A1	cytochrome P450, family 704, subfamily A, polypeptide 1
FvH4_7g29610	-2.28796	8.21612e-28	1.74321e-24	Down	10.2687	12.5658	13.4122	2.65244	2.15974	2.39434	CYP715A1	cytochrome P450, family 715, subfamily A, polypeptide 1
FvH4_7g30072	-0.648447	0.000121327	0.00553591	Down	14.3887	17.1009	21.4336	10.347	11.9816	10.5683		MATE efflux family protein
FvH4_7g30540	-1.44895	4.33827e-30	1.31493e-26	Down	44.4979	56.8909	53.2699	18.1747	19.372	17.6864	UGT88A1	UDP-glucosyl transferase 88A1
FvH4_7g31280	-1.86197	6.50375e-07	7.14975e-05	Down	1.91884	1.70407	1.20868	0.367744	0.516524	0.42325	AtRLP7,RLP7	receptor like protein 7
FvH4_7g31810	-1.56319	1.11178e-08	1.94947e-06	Down	13.7393	9.1231	8.11179	2.93582	4.4132	2.93555	HAI2	highly ABA-induced PP2C gene 2
FvH4_7g32030	-0.947448	7.31441e-06	0.000536989	Down	7.40026	9.32806	8.78089	3.59211	4.38729	5.0143	PPH1,TAP38	thylakoid-associated phosphatase 38
FvH4_7g32570	-0.728287	0.000895005	0.0272886	Down	12.6387	13.2523	13.9954	8.23055	7.42197	7.81158	ATHB-7,ATHB7,HB-7	homeobox 7
FvH4_7g32920	-0.706425	1.90153e-09	3.91697e-07	Down	34.6378	40.293	34.3924	23.0135	20.4618	21.9295	APRR5,PRR5	pseudo-response regulator 5
FvH4_7g33340	-0.850965	4.07617e-05	0.00221754	Down	66.49	108.833	85.5281	58.9299	35.792	45.7512	LSU4	response to low sulfur 4
FvH4_7g33840	-1.05982	6.11504e-08	8.8865e-06	Down	42.8047	36.3795	33.6336	22.8314	11.6805	18.3236	UGT78D2	UDP-glucosyl transferase 78D2
FvH4_7g34200	-0.682371	7.31761e-08	1.03872e-05	Down	56.8988	74.8833	65.5122	35.2741	42.9746	42.0095		GroES-like zinc-binding dehydrogenase family protein

## Sheet: Sheet 2
Data S1: Differentially expressed genes in the petioles and fruit receptacle of P8 compared to Ruegen (fold change > 1.5, padj <0.05).
Sheet 2: Differentially expressed genes in fruit receptacle.
Gene ID	log2 Fold Change	p-value	padj	Regulation	Ruegen-Receptacle-1	Ruegen-Receptacle-2	Ruegen-Receptacle-3	P8-Receptacle-1	P8-Receptacle-2	P8-Receptacle-3	Symbol	Description
FvH4_1g00970	1.07377	6.03477e-09	5.40921e-07	Up	6.15063	5.73271	4.75984	13.6895	9.05895	10.6341	CMT3	chromomethylase 3
FvH4_1g01260	0.783165	1.21971e-05	0.000418335	Up	65.5455	41.4619	47.2383	75.3755	92.2163	85.9838	ATTIL,TIL	temperature-induced lipocalin
FvH4_1g01290	0.669556	0.003736	0.0414056	Up	15.0546	18.8981	10.7528	15.8688	21.7486	30.0836		Calmodulin-binding protein
FvH4_1g01490	1.46504	3.74548e-12	7.84351e-10	Up	5.84777	7.11988	4.13185	12.0836	18.0336	14.8706	MCM5	Minichromosome maintenance (MCM2/3/5) family protein
FvH4_1g01960	0.674584	5.46491e-07	3.03608e-05	Up	24.5043	20.9708	19.1691	31.5952	35.0595	31.7764		Major facilitator superfamily protein
FvH4_1g02110	0.746479	1.96523e-06	9.01259e-05	Up	7.23842	8.08973	8.50356	12.2693	12.3173	13.4235	PHT4;5	phosphate transporter 4;5
FvH4_1g03260	0.754063	5.23521e-11	7.9161e-09	Up	281.391	282.641	269.542	391.27	503.435	444.323		DnaJ/Hsp40 cysteine-rich domain superfamily protein
FvH4_1g03270	0.698701	0.000133286	0.00311941	Up	24.4841	27.1081	25.774	31.8167	49.6017	38.2108
FvH4_1g03310	0.920008	6.9571e-06	0.000259051	Up	60.1457	42.6079	45.1162	113.252	59.9187	93.7445		Pectin lyase-like superfamily protein
FvH4_1g03520	0.65874	0.00203007	0.0266623	Up	2.87538	2.68668	2.62148	4.00423	3.99041	4.31543		P-loop containing nucleoside triphosphate hydrolases superfamily protein
FvH4_1g03830	0.656824	1.90794e-07	1.20207e-05	Up	54.9811	67.9915	62.1135	97.7338	99.1891	80.6388		Protein of unknown function (DUF1644)
FvH4_1g04830	0.634593	1.13921e-05	0.00039939	Up	10.747	9.26157	9.27119	12.8118	15.6039	14.943	UBC37	ubiquitin-conjugating enzyme 37
FvH4_1g05130	1.4838	8.25179e-07	4.34819e-05	Up	0.829842	0.799387	0.721561	1.46309	2.54421	2.2694	ATMSH7,MSH6-2,MSH7	MUTS homolog 7
FvH4_1g05520	0.754214	0.000509936	0.00928511	Up	1.49431	1.45013	1.29249	1.97424	2.54434	2.30086		Transducin/WD40 repeat-like superfamily protein
FvH4_1g05640	0.611989	0.00228851	0.0293041	Up	10.4657	10.9898	13.8987	18.4837	16.3782	16.4817		S-adenosyl-L-methionine-dependent methyltransferases superfamily protein
FvH4_1g06090	0.715357	1.37372e-06	6.7479e-05	Up	55.6318	53.6311	57.405	86.8435	68.5723	105.128		Senescence/dehydration-associated protein-related
FvH4_1g06640	2.31105	2.09671e-12	4.79733e-10	Up	1.3711	1.30374	0.754366	4.87068	5.0715	6.34004		Zinc finger C-x8-C-x5-C-x3-H type family protein
FvH4_1g08910	1.57515	0.000874169	0.014101	Up	1.24462	0.630872	1.16249	2.73945	1.49304	4.39139	ATSSL4,SSL4	strictosidine synthase-like 4
FvH4_1g10300	1.19275	6.44631e-15	2.115e-12	Up	3.60153	3.30134	2.69147	6.89974	7.00479	7.02042	DDM2,DMT01,DMT1,MET1,MET2,METI	methyltransferase 1
FvH4_1g11020	0.972544	0.000179774	0.00400268	Up	1.47963	1.63691	2.06378	3.00971	4.0673	2.59869	ATPLDDELTA,PLDDELTA	phospholipase D delta
FvH4_1g11440	2.96981	1.53789e-11	2.64776e-09	Up	0.367582	3.21043	2.08981	12.2553	13.0916	16.377
FvH4_1g12030	0.965971	2.86255e-08	2.21231e-06	Up	33.166	37.5641	26.2167	67.8224	62.2427	50.3318	HIS1-3	histone H1-3
FvH4_1g12110	1.95722	2.33421e-09	2.34622e-07	Up	4.33543	3.18412	2.95778	7.96388	14.1512	16.7964		B-box type zinc finger family protein
FvH4_1g12180	0.899477	2.91773e-09	2.83219e-07	Up	22.1214	21.8901	20.1571	34.4682	32.3487	47.1806		Protein of unknown function (DUF726)
FvH4_1g12560	1.01571	0.000709802	0.0120066	Up	7.16423	7.72609	5.2652	8.73869	17.4052	12.7778	XERO1	dehydrin xero 1
FvH4_1g13380	1.04925	4.29318e-13	1.11424e-10	Up	257.234	263.731	219.773	528.014	382.953	548.946
FvH4_1g13400	0.786742	4.72799e-06	0.000187278	Up	50.6902	39.8189	33.7304	67.2819	55.6957	81.5128		GRAS family transcription factor
FvH4_1g13730	0.926343	0.000275162	0.00570977	Up	11.284	9.16571	6.87571	22.8007	16.2899	10.4585		RmlC-like cupins superfamily protein
FvH4_1g13740	0.607498	0.000180881	0.00402217	Up	8.65945	10.0841	9.62751	14.5488	11.5526	14.9726		GRAS family transcription factor
FvH4_1g16230	0.926047	1.92264e-07	1.20655e-05	Up	45.4256	36.9004	34.3278	64.318	56.8483	90.219	SPT	basic helix-loop-helix (bHLH) DNA-binding superfamily protein
FvH4_1g16740	1.99164	5.32551e-05	0.0014447	Up	0.776044	0.317714	1.10301	3.77322	2.13473	2.39585	ATEB1C,ATEB1H1,EB1C	end binding protein 1C
FvH4_1g17150	0.907088	2.90269e-06	0.000124938	Up	38.2414	33.847	30.5941	41.5517	61.0603	80.976	ARA12	Subtilase family protein
FvH4_1g17620	0.788139	3.56169e-10	4.36156e-08	Up	113.31	102.475	100.953	174.849	145.898	200.439	ACA2	calcium ATPase 2
FvH4_1g18300	1.02672	4.59139e-10	5.46848e-08	Up	21.7027	16.664	14.9698	38.5093	29.7644	35.4141	SQE3	squalene epoxidase 3
FvH4_1g18850	0.730272	1.3722e-05	0.000457988	Up	19.8234	16.3304	13.742	25.6231	22.6003	30.7301	PCK1,PEPCK	phosphoenolpyruvate carboxykinase 1
FvH4_1g18900	0.597358	2.93181e-08	2.25581e-06	Up	241.561	242.167	222.214	302.59	337.256	377.409	IAA9	indole-3-acetic acid inducible 9
FvH4_1g22730	1.26683	1.73519e-10	2.33901e-08	Up	2.48241	3.58878	2.31999	5.1878	6.68254	7.33381	ICU2	DNA-directed DNA polymerases
FvH4_1g23970	1.3015	1.48812e-17	8.34742e-15	Up	24.0841	22.4115	17.7358	50.8469	57.7858	42.3008	ATRNR1,CLS8,R1,RNR1	ribonucleotide reductase 1
FvH4_1g23980	1.09131	6.85785e-11	1.00211e-08	Up	2.48337	2.43719	2.16286	4.45744	5.12533	4.81055	BRU1,MGO3,TSK	tetratricopeptide repeat (TPR)-containing protein
FvH4_1g24300	0.606597	0.00469842	0.0493363	Up	1.05914	1.07221	1.08388	1.42027	1.49438	1.74392	ATGSL02,CALS5,GLS2	callose synthase 5
FvH4_1g24510	1.1323	1.47969e-05	0.000488241	Up	2.02145	2.32513	1.88806	3.97518	4.64079	4.40524	ATHDA14,hda14	histone deacetylase 14
FvH4_1g24660	0.766746	2.64861e-06	0.00011543	Up	5.29553	5.52325	4.69521	7.1176	8.26918	9.75426	EMB2780	DNA binding;nucleotide binding;nucleic acid binding;DNA-directed DNA polymerases;DNA-directed DNA polymerases
FvH4_1g24830	2.35844	0.000697265	0.0118636	Up	0.540727	0.118067	0.307419	1.52965	0.876798	2.35675		mRNA capping enzyme family protein
FvH4_1g25820	0.68651	0.000262699	0.00550371	Up	4.08397	3.8104	2.83234	5.6185	4.78049	6.05955	ATBRCA2(V),BRCA2(V),BRCA2B	BRCA2-like B
FvH4_1g26160	0.772375	0.000691476	0.0117768	Up	3.59156	2.75354	2.56959	5.93214	4.5805	4.02581
FvH4_1g28601	0.970191	2.19885e-06	9.779e-05	Up	52.6897	53.566	44.3079	119.938	64.3254	96.5484		Histone superfamily protein
FvH4_1g29710	1.56257	0.00347781	0.0394235	Up	0.520112	0.567828	0.532259	1.68152	1.56626	1.30977	AtMYB60,MYB60	myb domain protein 60
FvH4_1g30230	1.0291	0.000400402	0.0076765	Up	1.47799	1.20416	1.12873	3.09789	2.12064	2.20068	EMB2656	ARM repeat superfamily protein
FvH4_2g00021	0.666728	0.000790956	0.0130932	Up	26.6038	23.4865	24.6482	42.8058	32.1446	38.0145
FvH4_2g01060	0.701664	0.000989268	0.0154991	Up	16.0305	18.9906	12.8757	18.6079	26.3887	29.2027
FvH4_2g01180	0.622468	2.18906e-05	0.000684632	Up	24.4632	22.9398	22.8986	28.4228	38.3521	36.3871	MSI3,NFC3	Transducin family protein / WD-40 repeat family protein
FvH4_2g02210	0.593221	0.000547837	0.00983892	Up	16.2978	13.6587	14.8798	19.6137	19.1541	25.6743		Calcium-binding EF-hand family protein
FvH4_2g03320	2.14982	9.52734e-18	5.71279e-15	Up	1.56677	2.22366	1.49647	6.77492	6.56913	8.95324	ATEGY3,EGY3	ethylene-dependent gravitropism-deficient and yellow-green-like 3
FvH4_2g05060	0.739117	1.70085e-09	1.81448e-07	Up	34.6655	39.9504	34.4747	53.0833	55.0091	65.1817	UGT84A1	UDP-Glycosyltransferase superfamily protein
FvH4_2g05290	0.690141	2.62468e-07	1.57926e-05	Up	17.8531	15.9864	18.2	27.2779	25.4655	27.2152		Domain of unknown function (DUF303)
FvH4_2g06200	0.997093	0.000232217	0.00495463	Up	1.3643	1.77589	0.994414	2.95111	2.20818	2.69361	ATRAD54,CHR25,RAD54	homolog of RAD54
FvH4_2g06590	0.726744	0.00164777	0.0227586	Up	29.2848	27.1681	20.0104	43.755	29.1412	47.6725
FvH4_2g07030	0.941841	6.08619e-05	0.0016232	Up	0.549034	0.539462	0.513301	1.03543	0.798416	1.09308	POK2	phragmoplast orienting kinesin 2
FvH4_2g07200	1.74381	2.04359e-07	1.26014e-05	Up	1.50392	2.15144	1.06141	4.92503	5.1055	5.02283		Zinc-finger domain of monoamine-oxidase A repressor R1
FvH4_2g07210	0.954672	0.00092193	0.0147212	Up	2.74177	4.11579	2.82529	4.24163	6.54966	7.0538		Zinc-finger domain of monoamine-oxidase A repressor R1
FvH4_2g07371	0.684885	0.000277946	0.00575096	Up	108.689	161.027	150.13	245.349	241.414	154.456
FvH4_2g08400	1.75011	0.00373127	0.0414056	Up	6.71712	17.1232	6.13279	18.9551	48.5193	28.1387	ATPLT5,ATPMT5,PMT5	polyol/monosaccharide transporter 5
FvH4_2g08720	0.823533	9.41584e-09	8.22774e-07	Up	10.5463	11.3939	10.9092	16.7965	19.0011	19.5426		Protein kinase superfamily protein
FvH4_2g08750	0.814358	0.0043654	0.0468003	Up	2.26566	3.94215	3.66301	4.07731	5.4533	6.92609		BTB/POZ domain-containing protein
FvH4_2g09990	1.50526	1.32656e-15	4.70766e-13	Up	5.16224	5.6826	3.97002	10.7988	15.6051	13.6927	MCM4	Minichromosome maintenance (MCM2/3/5) family protein
FvH4_2g10770	1.428	2.43587e-19	1.92533e-16	Up	56.7212	45.8499	42.9969	127.798	111.238	134.67		SAUR-like auxin-responsive protein family
FvH4_2g10810	1.04782	1.02833e-06	5.30613e-05	Up	31.261	29.6712	18.5708	60.4596	50.5425	45.8494		SAUR-like auxin-responsive protein family
FvH4_2g11460	1.06128	0.000745107	0.0125183	Up	3.70708	3.49167	2.89277	5.65468	5.89323	8.51864		Class I glutamine amidotransferase-like superfamily protein
FvH4_2g13680	0.827287	6.10905e-05	0.0016268	Up	104.495	73.7588	56.9138	144.828	99.534	154.071		Protein of unknown function (DUF793)
FvH4_2g13960	1.66721	0.00465036	0.048886	Up	0.62231	0.849251	0.619153	1.49323	2.88311	1.9589		Vacuolar iron transporter (VIT) family protein
FvH4_2g16600	1.00191	0.00145231	0.0207341	Up	4.30455	5.11586	2.819	4.92696	6.27939	12.1381	PUB15	Plant U-Box 15
FvH4_2g16800	0.61976	0.0020126	0.0264754	Up	13.3437	15.6639	12.1286	25.9061	15.455	18.7581	PHT4;6	phosphate transporter 4;6
FvH4_2g17220	0.607835	1.86586e-07	1.18414e-05	Up	69.9299	55.3431	64.7469	94.5616	85.8205	95.6519	NPL1,PHOT2	phototropin 2
FvH4_2g17460	0.924303	0.00399857	0.0436754	Up	0.8821	0.881064	1.36579	2.23747	2.04334	1.36334	ATZIP4	Tetratricopeptide repeat (TPR)-like superfamily protein
FvH4_2g18070	0.613532	2.73107e-05	0.000823588	Up	17.1149	17.4139	17.5631	22.0749	29.3973	24.4703	ATPUB9,PUB9	plant U-box 9
FvH4_2g18440	1.53645	2.57921e-05	0.000782721	Up	2.60126	1.13596	2.20489	3.72709	5.7518	7.00866		nuclear transport factor 2 (NTF2) family protein / RNA recognition motif (RRM)-containing protein
FvH4_2g18640	1.64457	3.87913e-12	7.84351e-10	Up	2.15786	2.00084	1.94945	5.52494	7.32669	5.38247	CDC45	cell division cycle 45
FvH4_2g19540	0.627875	2.41744e-08	1.91077e-06	Up	495.406	433.644	476.412	649.594	634.739	785.16		Pectin lyase-like superfamily protein
FvH4_2g20860	1.19709	4.33782e-08	3.2098e-06	Up	4.38956	3.32411	3.6929	7.20338	10.609	7.17597	ATBARD1,BARD1,ROW1	breast cancer associated RING 1
FvH4_2g20980	0.674302	0.000255513	0.00539212	Up	12.201	9.79173	12.4951	17.7555	14.1783	20.465	QRT2	Pectin lyase-like superfamily protein
FvH4_2g21720	1.41149	2.26403e-06	0.000100176	Up	2.02118	2.15144	1.29274	3.13961	4.71123	6.01967	ATCDT1A,CDT1,CDT1A	homolog of yeast CDT1 A
FvH4_2g22280	0.936584	4.8202e-10	5.70194e-08	Up	100.446	114.172	98.2882	222.331	145.058	202.524		winged-helix DNA-binding transcription factor family protein
FvH4_2g22510	1.60825	7.47156e-12	1.45981e-09	Up	3.96762	4.42858	2.59238	8.49569	12.8946	10.5822	FBL17	RNI-like superfamily protein
FvH4_2g22530	0.856287	8.85766e-06	0.000319556	Up	15.4022	23.5412	17.1948	33.6683	33.6242	29.2932	ATAUX2-11,IAA4	AUX/IAA transcriptional regulator family protein
FvH4_2g23050	0.941386	1.1432e-05	0.000399547	Up	18.482	17.4204	11.4865	22.8478	28.7856	35.1901	ATCLH1,ATHCOR1,CLH1,CORI1	chlorophyllase 1
FvH4_2g23300	1.80182	2.02545e-05	0.000638053	Up	1.94746	0.987129	0.949021	4.70806	3.7862	4.51346		Seed maturation protein
FvH4_2g24250	0.647832	0.000237816	0.00506166	Up	7.8757	10.2908	8.39104	11.9354	11.9949	15.6164	GDG1,GH3.12,PBS3,WIN3	Auxin-responsive GH3 family protein
FvH4_2g24430	1.67178	3.13609e-20	3.02964e-17	Up	44.9641	36.6805	45.7301	164.676	108.786	113.109	G-H2AX,GAMMA-H2AX,H2AXA,HTA5	Histone superfamily protein
FvH4_2g24740	0.784221	0.000926813	0.0147856	Up	2.55179	2.34133	2.25332	3.34605	4.02458	4.36464	DEGP2	DEGP protease 2
FvH4_2g25330	1.54302	0.00184613	0.0247704	Up	0.387568	0.513792	0.220344	1.03485	1.12223	0.965262	GH3.9	putative indole-3-acetic acid-amido synthetase GH3.9
FvH4_2g25450	0.898572	9.33605e-05	0.0023126	Up	9.49869	8.50672	8.18481	11.8459	16.2446	18.4718		Rubber elongation factor protein (REF)
FvH4_2g25611	0.804842	3.32601e-06	0.000138695	Up	11.0996	11.4767	11.8863	16.6134	21.2223	19.5102	EID1	F-box family protein
FvH4_2g26000	0.983928	4.81739e-16	1.94813e-13	Up	26.222	25.5076	25.5247	42.7581	47.1989	55.5699	ATSUS3,SUS3	sucrose synthase 3
FvH4_2g26410	1.21587	3.33366e-05	0.000971007	Up	1.78498	3.39991	2.02963	4.52764	5.45444	5.92221	LAX3	like AUX1 3
FvH4_2g27000	0.910175	9.66031e-06	0.000347073	Up	3.68218	4.15398	4.84978	6.82028	8.84946	7.01389	ATCAO,CAO,CH1	Pheophorbide a oxygenase family protein with Rieske [2Fe-2S] domain
FvH4_2g27410	0.775545	0.000140052	0.00323422	Up	6.83773	6.03134	6.74512	9.10424	10.3323	12.5437	RFC3,RFC5	replication factor C subunit 3
FvH4_2g27560	0.609147	0.00104942	0.0161776	Up	15.8884	14.3205	13.5495	20.1586	21.3981	22.0989
FvH4_2g27580	0.684057	0.00147929	0.0209986	Up	4.96743	5.42315	6.24492	6.4677	9.44047	9.52079	CYCA1;1	Cyclin A1;1
FvH4_2g27820	0.717213	1.25275e-05	0.00042714	Up	4.79213	4.90815	5.22424	6.40549	8.16345	8.78842	ATNADK2,NADK2	NAD kinase 2
FvH4_2g28222	1.68638	1.06039e-05	0.000377079	Up	5.21642	8.25772	5.63481	25.0335	15.1045	18.1886
FvH4_2g28940	0.599828	0.00157724	0.0220117	Up	16.8446	13.1357	15.8091	20.53	21.9873	23.6522	APT5	adenine phosphoribosyltransferase 5
FvH4_2g28970	0.801174	0.00175733	0.0239484	Up	11.6485	18.7886	8.28886	22.7021	20.281	21.1815	IAA29	indole-3-acetic acid inducible 29
FvH4_2g29030	1.15869	0.00101568	0.0157553	Up	4.5344	3.6658	2.0232	7.79957	3.62313	10.368
FvH4_2g29440	0.870659	1.73367e-08	1.43556e-06	Up	35.3655	30.2618	34.8993	65.5589	52.5239	56.986	HY5,TED,5	Basic-leucine zipper (bZIP) transcription factor family protein
FvH4_2g29570	1.12581	3.06271e-08	2.34614e-06	Up	1.70537	2.17212	2.04683	3.94365	4.21377	4.12935	ATTCX2,TCX2	TESMIN/TSO1-like CXC 2
FvH4_2g29580	0.587127	0.000106783	0.00257895	Up	30.6298	33.9569	37.9996	46.0463	58.2129	42.41		alpha/beta-Hydrolases superfamily protein
FvH4_2g29991	1.35616	1.32344e-06	6.53788e-05	Up	12.0951	8.70443	10.8543	25.5356	14.2601	37.4556		2-oxoglutarate (2OG) and Fe(II)-dependent oxygenase superfamily protein
FvH4_2g30830	0.691663	5.12634e-06	0.00020077	Up	82.5634	85.0633	102.781	125.184	123.819	166.45	COPT5	copper transporter 5
FvH4_2g31471	0.689986	0.00251711	0.0313314	Up	17.6994	18.3292	12.3816	25.6823	16.324	32.3809
FvH4_2g32700	1.30219	1.41232e-13	4.09314e-11	Up	51.3495	55.1382	72.4081	113.827	143.991	161.638
FvH4_2g33160	0.957853	1.88694e-07	1.19317e-05	Up	26.8665	20.1518	31.968	40.8149	52.4966	52.8703		alpha/beta-Hydrolases superfamily protein
FvH4_2g33511	1.35852	3.37014e-08	2.53694e-06	Up	3.18896	3.14767	3.77505	7.37051	10.2711	7.06586	CYCA3;2	cyclin-dependent protein kinase 3;2
FvH4_2g33530	1.63239	1.38246e-05	0.00046053	Up	1.48572	1.3179	0.950264	3.47117	4.89354	2.78807	CYCA3;1	Cyclin A3;1
FvH4_2g33690	0.674448	2.28318e-05	0.000708968	Up	30.0859	24.0262	29.6693	44.6561	38.9333	43.7996	SLY1	F-box family protein
FvH4_2g33760	0.933877	1.24747e-05	0.000426175	Up	31.7885	51.5004	24.403	56.2465	65.6626	73.6792	CYCD3;2	CYCLIN D3;2
FvH4_2g33780	0.601599	5.81228e-08	4.17643e-06	Up	646.521	576.869	714.396	863.311	970.906	966.348
FvH4_2g33950	0.617047	0.00463473	0.0487558	Up	10.8	11.4663	13.1816	19.7206	15.0336	16.8902
FvH4_2g36250	0.849089	8.23337e-07	4.34819e-05	Up	144.274	116.043	127.934	209.814	167.434	289.583	ATRD22,RD22	BURP domain-containing protein
FvH4_2g36940	1.27237	3.16923e-17	1.66999e-14	Up	15.2566	16.5869	15.3961	34.553	40.7161	33.4326	ATRPA2,ATRPA32A,ROR1,RPA2,RPA32A	replicon protein A2
FvH4_2g36980	1.37956	3.94949e-06	0.000161215	Up	0.912563	0.913258	1.29705	2.61226	2.70111	2.40608		sterile alpha motif (SAM) domain-containing protein
FvH4_2g37580	1.9547	0.000366331	0.00712459	Up	1.10849	0.445857	0.530703	2.71139	1.4866	3.55993		Arabidopsis protein of unknown function (DUF241)
FvH4_2g37880	1.66844	1.33713e-05	0.00044714	Up	0.863846	0.795736	0.368342	2.10006	1.87599	2.19628		ACT-like protein tyrosine kinase family protein
FvH4_2g37890	2.22056	0.000365078	0.007109	Up	0.844564	1.49832	1.44048	4.1597	10.7602	1.84051	DRT112,PETE2	Cupredoxin superfamily protein
FvH4_2g38400	0.900596	4.62649e-08	3.39452e-06	Up	54.8119	65.6656	59.8213	77.5808	113.399	129.305	TUB1	tubulin beta-1 chain
FvH4_2g38720	1.11603	3.16343e-08	2.40214e-06	Up	37.958	41.0783	36.3755	60.2873	75.2571	102.587		SAUR-like auxin-responsive protein family
FvH4_2g38740	0.753426	0.000629708	0.011005	Up	63.4117	45.8875	50.2786	90.8209	56.4205	109.304		SAUR-like auxin-responsive protein family
FvH4_2g38870	0.796621	0.000409689	0.00782008	Up	3.43846	3.6378	4.27249	5.19297	6.93861	6.62632	ATOBGC,CPSAR1,EMB269	GTP1/OBG family protein
FvH4_2g39151	0.854569	1.44301e-06	6.95083e-05	Up	60.153	70.6814	66.5642	139.465	83.605	116.282		Histone superfamily protein
FvH4_2g39230	1.22473	0.000243238	0.00515813	Up	1.78222	2.51176	3.13186	7.46432	5.92994	3.07574	ATCKX5,ATCKX6,CKX5	cytokinin oxidase 5
FvH4_2g39750	2.4841	1.41273e-17	8.18868e-15	Up	3.00972	2.93378	3.30001	15.0952	14.8152	19.2603	ATRL6,RL6,RSM3	RAD-like 6
FvH4_2g39911	1.09263	2.36088e-07	1.44047e-05	Up	13.7892	12.2168	12.3955	18.8912	28.012	31.1863	DUT1	DUTP-PYROPHOSPHATASE-LIKE 1
FvH4_2g39941	1.43357	8.8037e-11	1.25482e-08	Up	1.78297	2.06362	1.4481	5.62076	3.60225	4.38866	ATCAP-C,ATSMC3,ATSMC4,SMC3	structural maintenance of chromosome 3
FvH4_2g39970	0.896751	0.00377448	0.0416727	Up	0.867953	1.03573	0.986914	2.10049	1.4261	1.58356
FvH4_2g39990	1.54576	3.4844e-05	0.00101152	Up	0.452445	0.716231	0.617348	1.2342	1.96513	1.75287
FvH4_2g40560	3.08522	2.40791e-06	0.000106272	Up	0.203082	0.147809	0.0769722	0.854901	1.37209	1.27852	CYP82C4	cytochrome P450, family 82, subfamily C, polypeptide 4
FvH4_2g41370	1.85207	2.93291e-10	3.69568e-08	Up	1.18719	1.139	1.18628	3.78001	4.08343	4.21612		Eukaryotic aspartyl protease family protein
FvH4_2g41440	0.59699	1.14685e-05	0.000399649	Up	29.4767	31.8045	26.3953	45.4547	38.2669	42.5185		NAD(P)-binding Rossmann-fold superfamily protein
FvH4_3g00220	0.966635	7.99491e-05	0.00203251	Up	13.1346	16.0749	9.86139	15.0731	24.2242	33.4108		Phototropic-responsive NPH3 family protein
FvH4_3g00891	1.13615	2.03531e-16	9.07488e-14	Up	39.0753	56.2046	44.3569	88.3325	96.8145	106.601	ATSDAT,ATTDT,TDT	tonoplast dicarboxylate transporter
FvH4_3g01260	0.630818	7.55897e-07	4.03199e-05	Up	59.6441	49.1126	57.7222	90.448	70.7955	84.3888	ATCOP1,COP1,DET340,EMB168,FUS1	Transducin/WD40 repeat-like superfamily protein
FvH4_3g01280	1.99121	4.00634e-09	3.78621e-07	Up	4.87311	5.2583	2.38392	21.5826	8.79439	17.0683	ACO4,EAT1,EFE	ethylene-forming enzyme
FvH4_3g01710	0.591854	0.000162578	0.0036763	Up	295.874	200.952	277.341	389.916	308.012	414.953	APA1,ATAPA1	aspartic proteinase A1
FvH4_3g02090	0.923765	1.30169e-05	0.000441228	Up	11.5738	17.7835	13.3429	18.8932	29.3548	28.7512	PRXR1	Peroxidase superfamily protein
FvH4_3g02940	1.78018	3.25037e-10	4.00856e-08	Up	20.6918	18.1894	16.3473	88.6434	33.9256	58.1712	HTA2	histone H2A 2
FvH4_3g03042	1.98878	0.000851322	0.0138472	Up	0.190708	1.14512	0.180705	2.37632	1.583	1.72397	ATTPS14,TPS14	terpene synthase 14
FvH4_3g04160	1.1749	4.00316e-06	0.000162643	Up	9.93009	6.25654	6.01069	18.1683	11.3869	18.3265		Protein of unknown function (DUF761)
FvH4_3g04300	1.16818	1.23594e-19	1.07459e-16	Up	694.589	750.454	564.887	1542.89	1242.8	1515.47		Putative lysine decarboxylase family protein
FvH4_3g04450	0.936634	3.11282e-09	2.99054e-07	Up	77.6785	100.001	93.5582	150.835	139.504	203.202
FvH4_3g04660	7.22645	1.824e-07	1.16181e-05	Up	0	0.0318469	0	0.530489	0.540582	3.72945
FvH4_3g05680	0.927468	1.62347e-06	7.65056e-05	Up	30.8351	32.8285	28.9193	36.8835	63.5555	67.2736		Protein of unknown function, DUF642
FvH4_3g05860	1.57262	1.26309e-16	6.11833e-14	Up	5.90426	6.72289	4.24838	13.1653	16.9626	17.7142	MCM3	Minichromosome maintenance (MCM2/3/5) family protein
FvH4_3g06460	1.3382	0.00247141	0.0309844	Up	0.367794	0.508611	0.418204	0.91658	1.24957	0.94994		5'-3' exonuclease family protein
FvH4_3g06570	1.02934	0.000155852	0.00353801	Up	2.90429	2.25419	1.83177	3.43856	6.0181	4.19746		subtilase family protein
FvH4_3g07730	0.591662	1.19945e-06	6.00719e-05	Up	97.0483	108.311	91.6955	144.414	123.445	158.199	ATPEX7,PEX7	peroxin 7
FvH4_3g07740	0.744827	4.06617e-16	1.68349e-13	Up	340.215	373.59	349.596	596.377	563.579	536.057
FvH4_3g08401	1.34386	2.90801e-13	7.77959e-11	Up	100.33	105.436	94.7982	327.115	183.38	215.666		Histone superfamily protein
FvH4_3g09200	0.698445	0.000186629	0.00412886	Up	7.52429	12.0962	8.79062	12.3635	17.1184	14.3351	ATUBC24,PHO2,UBC24	phosphate 2
FvH4_3g09510	1.70545	8.68132e-10	9.80256e-08	Up	0.725199	0.636825	0.591557	2.26174	1.97204	1.8476	ATBRCA1,BRCA1	breast cancer susceptibility1
FvH4_3g12150	0.87077	0.00123615	0.0183565	Up	6.49929	6.52789	4.63112	10.2434	11.5424	9.06466
FvH4_3g13060	1.14676	7.18892e-07	3.85828e-05	Up	3.64271	5.99794	3.63272	7.66222	10.444	9.83257	CAT5	cationic amino acid transporter 5
FvH4_3g13081	0.727757	0.00234257	0.029876	Up	6.35057	6.2461	5.98496	7.28309	10.8012	11.2489		Molybdenum cofactor sulfurase family protein
FvH4_3g13110	0.652811	0.00139515	0.0201163	Up	8.9894	11.6708	14.9869	17.121	17.2357	18.8253
FvH4_3g13360	1.59977	4.06889e-09	3.82454e-07	Up	3.00175	2.44178	1.42773	4.83647	7.15793	7.92396	MCM6	minichromosome maintenance (MCM2/3/5) family protein
FvH4_3g13670	0.826958	4.6748e-09	4.28669e-07	Up	56.5258	42.7983	47.8016	87.7902	70.0553	91.0328	GPDL2,MRH5,SHV3	PLC-like phosphodiesterase family protein
FvH4_3g14040	1.32157	0.00373389	0.0414056	Up	0.853116	1.2255	1.32743	1.36092	3.95241	2.78328		Protein of unknown function (DUF620)
FvH4_3g16050	0.870986	2.93999e-05	0.00087841	Up	37.4986	31.9488	30.8263	43.6449	75.7124	55.7061	PSBR	photosystem II subunit R
FvH4_3g16940	0.618321	0.000618119	0.010879	Up	20.8591	21.7985	18.2642	26.9344	29.9734	32.1954
FvH4_3g17050	1.47366	0.000333582	0.00665213	Up	1.6882	2.60573	1.8534	3.94055	8.83267	3.49576	LHCB5	light harvesting complex of photosystem II 5
FvH4_3g17160	0.716848	0.000373929	0.00723277	Up	5.71086	6.54212	5.35035	8.77652	8.10506	10.6341		F-box/RNI-like superfamily protein
FvH4_3g17220	1.60592	1.135e-05	0.000398716	Up	2.38243	2.99836	1.09111	4.64683	9.38959	4.77525	CYP72A15	cytochrome P450, family 72, subfamily A, polypeptide 15
FvH4_3g17570	1.48718	4.96926e-07	2.82387e-05	Up	3.55966	3.74986	2.13029	7.06654	9.76474	8.46807		RING/FYVE/PHD zinc finger superfamily protein
FvH4_3g18120	1.01095	1.10798e-06	5.63353e-05	Up	5.24499	6.8714	4.77109	8.3902	12.1835	11.8252	POLD3	DNA-directed DNA polymerases
FvH4_3g18270	0.672349	0.000354976	0.00695121	Up	5.14339	5.73142	5.56601	7.31084	8.83312	8.79518		phosphoesterase
FvH4_3g19390	0.714504	0.000323446	0.00650973	Up	6.95984	6.33195	5.24717	11.1589	10.3684	7.49811		Concanavalin A-like lectin protein kinase family protein
FvH4_3g19770	0.650324	5.67325e-07	3.11206e-05	Up	390.26	304.208	346.479	567.714	448.132	541.696	AtENODL3,ENODL3	early nodulin-like protein 3
FvH4_3g20120	1.00307	2.45767e-10	3.21326e-08	Up	18.2518	18.1659	19.8	30.2989	36.2288	40.7277	ATRMA3,RMA3	RING membrane-anchor 3
FvH4_3g20530	0.612047	2.96588e-06	0.000126406	Up	16.6926	16.4565	19.5122	25.0789	24.6672	26.8299		Regulator of chromosome condensation (RCC1) family protein
FvH4_3g20770	0.957223	3.70968e-05	0.00106098	Up	6.40719	5.82915	7.07418	8.44338	13.0136	14.2551	AHL,ATAHL,HL	HAL2-like
FvH4_3g21110	0.604444	3.55215e-05	0.00102776	Up	247.728	211.738	220.528	330.916	260.028	394.416		Protein of unknown function (DUF1223)
FvH4_3g23491	0.643603	0.0020119	0.0264754	Up	7.48231	8.42085	5.7244	9.56599	10.913	11.7205	UBP13	ubiquitin-specific protease 13
FvH4_3g23680	0.692457	0.00304735	0.0362204	Up	167.613	125.327	75.7914	151.62	203.615	214.065
FvH4_3g23881	1.74324	0.000273618	0.00568452	Up	0.207547	0.247186	0.278901	0.724374	0.633747	0.968552		Leucine-rich repeat protein kinase family protein
FvH4_3g24520	1.93247	0.00176216	0.023958	Up	1.00851	1.21493	0.237255	3.93509	0.644459	4.37873	CYP94C1	cytochrome P450, family 94, subfamily C, polypeptide 1
FvH4_3g25370	0.983832	1.93793e-05	0.000613819	Up	20.9065	19.7956	22.5326	26.4276	40.1662	52.4939		Pollen Ole e 1 allergen and extensin family protein
FvH4_3g26170	0.647993	5.46285e-07	3.03608e-05	Up	264.787	205.45	196.436	351.311	323.442	321.564	ATJ2,J2	DNAJ homologue 2
FvH4_3g26780	1.08649	0.00207399	0.0270755	Up	6.41868	4.61022	7.10636	11.4339	9.97761	15.2149
FvH4_3g26900	2.06925	2.04198e-09	2.10536e-07	Up	1.45552	1.76562	1.10335	5.11964	4.74529	7.41425		alpha/beta-Hydrolases superfamily protein
FvH4_3g28090	1.31832	1.59193e-10	2.17969e-08	Up	4.27954	5.05748	5.16709	9.62797	12.7239	12.0503	AGT,AGT1,SGAT	alanine:glyoxylate aminotransferase
FvH4_3g29360	1.9317	0.00413449	0.04485	Up	1.89688	0.82836	1.07843	0.862398	8.12897	4.96052	NF-YB3	nuclear factor Y, subunit B3
FvH4_3g29570	0.869644	2.1546e-06	9.63143e-05	Up	3.0949	4.57531	3.23826	5.0372	6.6239	7.28835	ABO4,EMB142,EMB2284,EMB529,ESD7,POL2A,TIL1	DNA polymerase epsilon catalytic subunit
FvH4_3g30390	1.713	5.32155e-14	1.56841e-11	Up	2.21987	2.30992	1.97197	6.34281	7.23126	6.75253	SCPL51	serine carboxypeptidase-like 51
FvH4_3g32072	1.13839	0.00180397	0.024355	Up	5.54245	4.63903	5.04168	9.51932	11.5549	10.9152
FvH4_3g32220	0.996414	1.57103e-05	0.000511585	Up	32.172	32.5342	21.4564	43.3383	46.1004	74.4051		Protein of unknown function, DUF584
FvH4_3g32630	0.618673	2.95177e-06	0.000126406	Up	10.8722	10.8663	12.1178	14.659	16.6013	18.2198	BGAL8	beta-galactosidase 8
FvH4_3g33990	0.72659	0.00134517	0.0195906	Up	3.56855	4.02725	4.14884	6.27898	5.34064	6.83499	ATRAD51B,RAD51B	DNA repair (Rad51) family protein
FvH4_3g34560	0.826484	3.6132e-10	4.39371e-08	Up	181.281	207.965	220.864	396.624	301.219	331.009		Histone superfamily protein
FvH4_3g35050	1.83313	0.000351385	0.00691986	Up	1.56165	1.58313	1.01468	6.1983	2.84231	5.0778		C2H2-type zinc finger family protein
FvH4_3g35180	0.903857	1.2685e-06	6.30228e-05	Up	46.4233	41.2652	36.807	94.3915	69.2595	58.3867	H2B,HTB9	Histone superfamily protein
FvH4_3g35181	1.17181	1.37585e-11	2.4413e-09	Up	45.3628	39.2844	43.436	108.546	76.2429	90.0198		Histone superfamily protein
FvH4_3g35183	1.02316	3.25218e-13	8.5685e-11	Up	103.516	103.517	89.9745	222.261	179.941	172.772		Histone superfamily protein
FvH4_3g35220	0.586308	0.00115428	0.0173782	Up	48.7735	55.8546	63.2149	89.0767	87.6991	62.9313		Histone superfamily protein
FvH4_3g35330	1.03766	1.39825e-10	1.94513e-08	Up	142.339	148.983	144.121	368.875	230.674	251.216	HTA12	histone H2A 12
FvH4_3g35371	1.31964	1.89606e-12	4.39608e-10	Up	65.3766	65.2969	49.3127	184.157	116.056	127.77		Histone superfamily protein
FvH4_3g35380	1.03389	5.64673e-10	6.59e-08	Up	65.2339	70.4227	54.4225	151.45	114.67	104.48	H2B,HTB9	Histone superfamily protein
FvH4_3g35390	0.590649	0.000109328	0.00263675	Up	70.1054	71.8105	71.9332	122.75	96.4024	87.3783	H2B,HTB9	Histone superfamily protein
FvH4_3g35420	1.00976	2.96127e-06	0.000126406	Up	0.899487	1.03509	0.847702	2.12045	1.57679	1.63252	AESP,ESP,RSW4	homolog of separase
FvH4_3g35440	0.588098	0.000183679	0.00407917	Up	158.043	146.283	147.659	274.304	192.196	180.605	H2B,HTB9	Histone superfamily protein
FvH4_3g35491	1.27971	9.73932e-12	1.83497e-09	Up	75.7804	81.8006	74.9511	241.184	128.416	167.647		Histone superfamily protein
FvH4_3g36030	6.24317	1.61232e-12	3.82704e-10	Up	1.19837	1.83163	0.545046	106.302	23.0405	129.068	ATMT-1,ATMT-K,MT2A	metallothionein 2A
FvH4_3g36040	7.28959	1.99275e-06	9.09501e-05	Up	2.4941	0	2.20573	74.4747	51.3553	580.566
FvH4_3g36410	1.02751	4.65923e-14	1.42139e-11	Up	924.583	809.147	810.469	1334.81	1660.99	1947.4	ATEXP4,ATEXPA4,ATHEXP,ALPHA,1.6,EXPA4	expansin A4
FvH4_3g36450	1.35123	5.44485e-07	3.03608e-05	Up	33.5831	15.4186	17.2724	41.1467	52.2112	68.5533		RNA-binding KH domain-containing protein
FvH4_3g36460	0.88937	2.57307e-07	1.55358e-05	Up	28.6736	28.7749	21.1599	45.1613	37.4773	56.0955		RNA-binding KH domain-containing protein
FvH4_3g36480	0.675925	9.75807e-05	0.00239327	Up	10.5922	11.1606	10.9937	15.9278	18.0457	15.8659
FvH4_3g37710	1.08357	2.10533e-20	2.15351e-17	Up	43.6421	41.119	39.8802	77.8491	85.0152	88.85	ATPCNA2,PCNA2	proliferating cell nuclear antigen 2
FvH4_3g38340	1.67227	2.30074e-09	2.32602e-07	Up	2.62208	1.57605	1.37348	5.26846	6.51752	5.25044	ATCDC6,CDC6	cell division control 6
FvH4_3g39010	0.917631	0.000680928	0.0116427	Up	3.01038	2.41542	3.21678	6.63249	4.66294	4.25061	MAPKKK14	mitogen-activated protein kinase kinase kinase 14
FvH4_3g39201	1.78527	1.1399e-25	1.80198e-22	Up	26.2801	23.179	18.4003	78.607	73.7717	70.9693		Histone superfamily protein
FvH4_3g39310	0.723692	0.00278761	0.033969	Up	9.01822	9.78929	4.62906	11.8446	10.6242	14.4246		Leucine-rich repeat protein kinase family protein
FvH4_3g40360	0.773604	0.00214468	0.027769	Up	12.0799	19.3629	9.28939	18.6947	21.27	26.2405	ATEXP8,ATEXPA8,ATHEXP,ALPHA,1.11,EXP8,EXPA8	expansin A8
FvH4_3g41250	2.23605	6.01878e-11	9.02247e-09	Up	0.619347	0.532736	0.384128	1.83928	2.04334	3.0357	ATRECQ4B,RECQ4B,RECQL4B	RECQ helicase L4B
FvH4_3g41660	0.78856	0.000195031	0.00429835	Up	3.56925	4.49927	5.14628	7.24928	7.07468	7.34167	ARP8,ATARP8	actin-related protein 8
FvH4_3g42240	0.853739	2.10052e-09	2.14858e-07	Up	412.195	294.146	288.047	601.521	539.391	573.714	AtHsp90.4,Hsp81.4	HEAT SHOCK PROTEIN 81.4
FvH4_4g00330	1.37559	5.87597e-07	3.21312e-05	Up	1.60737	1.85453	1.10076	2.69427	3.97726	4.61738
FvH4_4g01110	1.55557	0.00308617	0.0365568	Up	1.21271	3.14441	1.55129	4.44139	6.14508	5.87285
FvH4_4g01790	0.878656	2.24579e-09	2.28374e-07	Up	29.994	31.5845	29.5093	41.1029	57.6535	60.7285
FvH4_4g01980	0.675422	1.48303e-05	0.000488418	Up	32.5269	30.7249	30.212	53.3843	35.8906	52.8631	KCS2	3-ketoacyl-CoA synthase 2
FvH4_4g02010	0.989593	0.00405604	0.0441367	Up	1.33322	1.45553	2.20502	2.89802	2.62041	3.87387	CIPK4,SnRK3.3	CBL-interacting protein kinase 4
FvH4_4g02162	0.606296	0.000145276	0.00333273	Up	18.0898	18.2467	13.9512	21.6932	23.9582	27.3097		acylaminoacyl-peptidase-related
FvH4_4g03180	2.01411	1.04965e-11	1.90129e-09	Up	0.536879	0.431887	0.385556	1.67007	1.88185	1.68314		Helicase protein with RING/U-box domain
FvH4_4g03501	1.40262	0.000222245	0.00480674	Up	2.56938	1.20775	0.973845	3.31695	3.59591	5.14997
FvH4_4g03502	1.45952	9.66528e-05	0.00237386	Up	191.649	167.394	85.9866	477.446	396.951	292.81
FvH4_4g04020	1.46767	1.00371e-09	1.11882e-07	Up	1.51013	2.74064	1.67251	5.64707	4.7702	5.12873		Transducin/WD40 repeat-like superfamily protein
FvH4_4g05230	1.019	4.07148e-11	6.32133e-09	Up	139.038	134.069	132.041	207.195	238.594	336.412	BAM1,BMY7,TR-BAMY	beta-amylase 1
FvH4_4g05231	0.686664	0.00210021	0.0273153	Up	8.52496	9.52099	9.69339	13.3648	14.981	14.1411	CYP706A4	cytochrome P450, family 706, subfamily A, polypeptide 4
FvH4_4g05680	0.911461	0.000448787	0.0084276	Up	1.06241	1.44509	1.0694	2.14673	2.29964	1.95678
FvH4_4g07610	0.833142	6.57032e-09	5.85904e-07	Up	46.9141	39.5378	38.5119	63.178	67.1926	81.9007
FvH4_4g08820	1.73051	8.38451e-05	0.00211844	Up	0.614721	1.52865	0.465983	2.17371	3.44127	2.6131	ASHR3,SDG4	SET domain group 4
FvH4_4g08980	1.03415	3.47117e-05	0.00100937	Up	4.65508	8.08059	5.82241	9.02991	12.6703	14.3827	ATCOL5,COL5	CONSTANS-like 5
FvH4_4g11960	1.39021	2.70845e-11	4.40161e-09	Up	27.8759	33.4153	18.3798	63.0936	83.7287	52.0416		UDP-Glycosyltransferase superfamily protein
FvH4_4g12580	0.895574	3.63914e-06	0.0001496	Up	4.94777	4.36289	4.76038	8.11341	8.2433	8.58904		Nucleic acid-binding proteins superfamily
FvH4_4g12750	0.589328	3.84369e-07	2.22793e-05	Up	10.764	10.8243	11.5431	15.7238	15.967	15.7625		DNA topoisomerase, type IA, core
FvH4_4g12770	0.912745	7.63415e-05	0.00195808	Up	1.43768	1.24685	1.35972	2.85071	1.9764	2.42055	KINESIN-12B,PAKRP1L	phragmoplast-associated kinesin-related protein, putative
FvH4_4g12940	0.644653	0.000852856	0.0138472	Up	13.0758	12.6808	12.8909	15.389	22.0727	20.1421		Ribonuclease III family protein
FvH4_4g12980	1.74604	2.59153e-06	0.000113227	Up	0.778441	0.780948	0.382761	1.50917	2.07127	2.64905
FvH4_4g13000	1.30622	0.000153408	0.00348706	Up	3.43053	3.70779	1.44327	4.29772	8.7016	7.2766	IAGLU	indole-3-acetate beta-D-glucosyltransferase
FvH4_4g13370	0.695535	3.72207e-05	0.00106278	Up	16.399	18.7791	16.2144	25.3924	26.0131	27.7957	J20	DNAJ-like 20
FvH4_4g13700	1.63997	1.51246e-11	2.63001e-09	Up	3.84964	6.97966	5.31526	16.5991	16.8796	14.2485	SLD5	DNA replication protein-related
FvH4_4g14550	0.960795	0.000857747	0.0139136	Up	5.25146	4.22029	3.06855	5.3793	7.26507	10.6671		DNA primase, large subunit family
FvH4_4g14740	0.646236	1.51158e-10	2.0861e-08	Up	355.421	413.998	446.869	605.966	601.428	603.278	AILP1,ATAILP1	Aluminium induced protein with YGL and LRDR motifs
FvH4_4g14910	1.21138	0.000464861	0.00866422	Up	0.783231	1.16862	0.949953	2.4003	1.51193	2.45281	ANP3,MAPKKK12,NP3	NPK1-related protein kinase 3
FvH4_4g16532	1.47396	0.00346304	0.0393312	Up	2.41304	4.08334	1.50907	10.605	3.49356	7.01146
FvH4_4g17010	0.965805	3.44427e-06	0.000143283	Up	2.38782	2.55543	2.08991	3.41233	4.96723	4.71675		BRCT domain-containing DNA repair protein
FvH4_4g17050	1.65131	3.20371e-05	0.000942627	Up	0.269958	0.182448	0.336193	0.844202	0.714681	0.796857	EMB3013,RUK	Protein kinase family protein with ARM repeat domain
FvH4_4g18342	1.00126	0.00302563	0.0360855	Up	2.05672	1.82256	1.57932	1.5382	3.61962	5.26467		Transducin/WD40 repeat-like superfamily protein
FvH4_4g19190	0.67479	1.4939e-06	7.09764e-05	Up	111.305	104.144	103.189	170.647	184.111	129.879	HRB1	Drought-responsive family protein
FvH4_4g19240	0.614265	0.00100298	0.0156484	Up	61.5203	45.9685	44.4899	72.14	54.9149	94.9122	ATSEB1,COBL7,SEB1	COBRA-like protein-7 precursor
FvH4_4g19580	0.783859	2.42879e-16	1.0301e-13	Up	297.021	304.428	279.595	450.07	486.164	508.344		Adenine nucleotide alpha hydrolases-like superfamily protein
FvH4_4g20380	0.87569	0.00310614	0.0366934	Up	2.20713	2.40961	1.88223	2.94663	4.10843	4.31361	MEE18	maternal effect embryo arrest 18
FvH4_4g20710	0.905125	5.38015e-16	2.07901e-13	Up	19.4874	20.9293	18.5854	33.8544	34.101	37.2377	ATSFR2,SFR2	Glycosyl hydrolase superfamily protein
FvH4_4g21050	1.1833	0.000103669	0.00252127	Up	9.70822	6.08995	4.33015	17.0156	9.50488	17.1954		Mitochondrial substrate carrier family protein
FvH4_4g21770	0.747349	0.00155353	0.0218739	Up	8.97923	7.04843	6.66598	13.3453	12.6347	10.4219	BSH,CHE1	transcription regulatory protein SNF5, putative (BSH)
FvH4_4g21970	1.19942	0.00253396	0.0314961	Up	0.94517	2.18516	2.02299	2.86475	4.1857	4.14643		PLC-like phosphodiesterases superfamily protein
FvH4_4g22090	0.612982	1.83721e-05	0.000588347	Up	88.7393	124.776	116.762	136.729	175.479	167.938	EXGT-A1,EXT,XTH4	xyloglucan endotransglucosylase/hydrolase 4
FvH4_4g22180	1.40796	1.93637e-11	3.23765e-09	Up	5.2859	4.75618	3.08225	9.13542	11.4596	12.6585	ATMCM2,MCM2	minichromosome maintenance (MCM2/3/5) family protein
FvH4_4g22330	0.832672	0.0017886	0.024185	Up	7.91926	6.12409	6.37831	10.5845	9.45893	14.6213	atnudt12,NUDT12	nudix hydrolase homolog 12
FvH4_4g23130	1.49856	8.1659e-19	6.17378e-16	Up	75.1662	75.2234	46.4955	185.587	161.892	182.824	ANAC083,NAC083,VNI2	NAC domain containing protein 83
FvH4_4g24380	1.6506	7.0429e-13	1.77491e-10	Up	2.17498	2.3166	2.41277	5.19875	8.01819	7.42443	POLA2	DNA polymerase alpha 2
FvH4_4g24810	1.01184	0.00107356	0.0164728	Up	6.35043	4.80359	3.97145	10.4488	5.46389	13.1801		alpha/beta-Hydrolases superfamily protein
FvH4_4g24830	0.888245	4.00151e-06	0.000162643	Up	14.9315	11.2537	14.8234	20.8286	25.7216	25.8405
FvH4_4g25960	0.669657	0.000412127	0.00785798	Up	53.3472	59.7659	64.1524	100.458	104.166	63.7077
FvH4_4g26400	1.30462	0.000168803	0.00379239	Up	1.28211	1.5747	0.911146	3.15737	2.92354	2.79403	ATORC4,ORC4	origin recognition complex subunit 4
FvH4_4g26990	1.09313	1.75024e-05	0.000562567	Up	2.19854	2.05734	1.65576	2.61064	4.3322	5.08844	BTS,EMB2454	zinc finger protein-related
FvH4_4g27180	0.588366	5.23834e-07	2.94949e-05	Up	370.739	431.155	480.449	596.612	670.771	566.486		Adenine nucleotide alpha hydrolases-like superfamily protein
FvH4_4g27590	0.801119	0.0020092	0.0264754	Up	10.9978	9.55463	6.60482	15.9625	11.3924	17.7782		Glycolipid transfer protein (GLTP) family protein
FvH4_4g27750	1.06022	2.12009e-10	2.79289e-08	Up	8.86792	8.18872	8.26213	15.7874	15.1577	19.3348	PAN	bZIP transcription factor family protein
FvH4_4g28080	0.707459	1.8076e-07	1.1556e-05	Up	13.5409	14.0087	14.3096	19.3834	24.1504	21.5697	STN7	STT7 homolog STN7
FvH4_4g29660	1.17084	4.63455e-06	0.000183996	Up	1.20295	1.4432	0.82671	2.2838	2.92438	2.25342		DNA binding
FvH4_4g31460	1.31402	1.40907e-06	6.84421e-05	Up	6.39455	3.29301	5.14457	10.2393	13.8345	11.2183	ATORC6,ORC6	origin recognition complex protein 6
FvH4_4g32060	0.730498	0.00458961	0.0485455	Up	6.97537	9.15016	5.65652	8.74084	10.7721	14.8737	ATHB-1,ATHB1,HAT5,HB-1,HD-ZIP-1	homeobox 1
FvH4_4g32460	1.50714	0.0027974	0.0340405	Up	1.26685	1.19866	0.768255	3.07178	2.34767	3.35382	ATHB-17,ATHB17,HB17	homeobox-leucine zipper protein 17
FvH4_4g34030	1.44805	4.35349e-09	4.02675e-07	Up	6.7597	5.407	6.77297	21.5701	13.6431	14.0018	HMGA	high mobility group A
FvH4_4g34120	2.00216	9.46513e-06	0.000340764	Up	1.46883	1.07996	1.05662	1.48397	7.56876	4.76148		Pectin lyase-like superfamily protein
FvH4_4g34890	0.946994	1.13316e-06	5.71145e-05	Up	74.3109	122.673	99.1742	135.184	184.749	222.445	MLP423	MLP-like protein 423
FvH4_4g35420	0.825289	0.000101092	0.00247241	Up	1.61694	2.31693	2.15456	2.75673	3.59926	3.89076		transmembrane receptors;ATP binding
FvH4_4g35560	0.842368	0.00195007	0.0258927	Up	7.12465	5.21309	6.29132	13.5539	8.51533	9.76361	ATGSTU18,GST29,GSTU18	glutathione S-transferase TAU 18
FvH4_4g35941	0.600018	0.000104688	0.00254249	Up	12.0361	12.8424	13.6168	15.5908	21.5605	18.4114	ATPTR2,ATPTR2-B,NTR1,PTR2,PTR2-B	peptide transporter 2
FvH4_4g36440	1.48626	5.99696e-15	2.00541e-12	Up	6.38687	5.04187	5.36289	14.196	15.2501	15.465		zinc knuckle (CCHC-type) family protein
FvH4_4g36890	1.98466	1.11294e-06	5.64226e-05	Up	0.693822	1.42026	1.03545	2.67247	5.67545	3.48602	HCF136	photosystem II stability/assembly factor, chloroplast (HCF136)
FvH4_4g37280	1.40163	1.90332e-14	5.91016e-12	Up	23.2372	18.1079	22.3141	51.2675	65.0501	44.1381	HMGB6	high-mobility group box 6
FvH4_5g00150	0.703486	0.00108531	0.0166131	Up	6.02741	11.8317	9.41938	12.8391	15.8537	13.4587	ATNRT1,B-1,CHL1,CHL1-1,NRT1,NRT1.1	nitrate transporter 1.1
FvH4_5g00290	0.845673	8.13361e-05	0.00206475	Up	6.89018	10.2526	8.15373	12.324	11.5272	19.3284	ATBETAFRUCT4,VAC-INV	Glycosyl hydrolases family 32 protein
FvH4_5g01340	0.772583	1.43968e-06	6.95083e-05	Up	12.2332	11.1709	15.0475	21.4106	20.3841	20.7018		TCP family transcription factor
FvH4_5g01430	1.08265	0.00279519	0.0340375	Up	1.6787	1.91239	1.12037	3.72385	1.98658	3.78201
FvH4_5g01460	1.89196	3.5877e-05	0.00103437	Up	4.56064	2.00545	0.864287	8.3834	5.94254	12.2087	HRD	Integrase-type DNA-binding superfamily protein
FvH4_5g01670	0.593673	5.69806e-05	0.0015338	Up	13.4677	16.0761	12.5316	19.6821	17.6908	23.0321		PAS domain-containing protein tyrosine kinase family protein
FvH4_5g01700	0.609441	0.00141812	0.0204137	Up	136.385	126.955	91.297	152.778	135.215	227.859	ATRBL2,RBL2	RHOMBOID-like 2
FvH4_5g01770	0.751939	0.000123797	0.0029209	Up	11.3589	9.24634	10.7065	19.4287	17.5416	13.3178	AT-HSFB2B,HSFB2B	winged-helix DNA-binding transcription factor family protein
FvH4_5g02091	0.747788	0.00234237	0.029876	Up	2.7381	2.81572	2.0689	3.55162	3.21227	5.42376	HMA5	heavy metal atpase 5
FvH4_5g02241	0.953148	4.5135e-06	0.000180426	Up	4.21446	3.9301	2.87026	6.16511	6.20332	7.9725
FvH4_5g04400	1.25609	6.62317e-06	0.000247678	Up	3.00483	2.80042	3.04167	4.29457	8.4036	7.4533		UDP-Glycosyltransferase superfamily protein
FvH4_5g04420	3.53326	2.72491e-06	0.000117869	Up	0.270776	0.886851	0.153944	4.92423	6.89965	2.62261	SLP3	subtilisin-like serine protease 3
FvH4_5g04440	0.682407	1.82971e-06	8.46193e-05	Up	33.1548	32.4896	35.1555	41.1646	56.4909	56.4091		Pectin lyase-like superfamily protein
FvH4_5g04460	1.40611	5.66242e-08	4.10266e-06	Up	3.16282	3.0596	2.41272	5.54146	8.71765	7.60024	POLA3,POLA4	DNA primases;DNA primases
FvH4_5g05140	1.35774	1.09347e-05	0.000386471	Up	2.57788	1.51976	1.17248	4.79222	4.71752	3.4456		ARM repeat superfamily protein
FvH4_5g06470	0.715398	3.05038e-05	0.00090517	Up	372.111	314.69	326.87	696.445	494.81	394.494	ATTPS21,TPS21	terpene synthase 21
FvH4_5g06921	0.66016	0.00337842	0.0388106	Up	8.56629	6.45431	5.9677	10.605	10.2711	10.8093		Peptidase C78, ubiquitin fold modifier-specific peptidase 1/ 2
FvH4_5g07590	1.10257	0.00114441	0.0172744	Up	4.66251	5.28987	3.74228	6.37315	13.13	8.58904
FvH4_5g10580	0.76494	1.51163e-08	1.26373e-06	Up	97.6324	91.9428	90.0715	120.004	159.893	172.854		UDP-Glycosyltransferase superfamily protein
FvH4_5g10890	0.689702	2.44927e-08	1.92717e-06	Up	185.781	211.654	196.636	359.365	285.722	266.591	ATMGL,MGL	methionine gamma-lyase
FvH4_5g10970	0.652448	9.39877e-08	6.45989e-06	Up	59.5379	56.7474	49.293	73.456	82.9419	91.6078	ATYSL1,YSL1	YELLOW STRIPE like 1
FvH4_5g12120	0.711519	1.62857e-05	0.000528345	Up	118.129	142.114	114.527	185.16	244.73	154.179
FvH4_5g12520	1.25307	8.20199e-22	9.50829e-19	Up	48.135	47.2879	41.4379	101.297	89.5854	119.863		Eukaryotic aspartyl protease family protein
FvH4_5g12700	1.05937	3.2249e-08	2.43816e-06	Up	3.47522	3.17501	3.34841	5.35899	7.94428	6.57243	ATMSH2,MSH2	MUTS homolog 2
FvH4_5g13280	1.26474	6.48909e-07	3.51523e-05	Up	1.99907	2.10452	1.2989	3.19183	4.19663	4.99611		transducin family protein / WD-40 repeat family protein
FvH4_5g13420	0.690258	6.53155e-08	4.57972e-06	Up	121.452	156.046	158.39	196.605	244.209	227.956		N-terminal nucleophile aminohydrolases (Ntn hydrolases) superfamily protein
FvH4_5g13771	1.62887	4.35174e-20	3.98276e-17	Up	11.971	10.4616	8.76908	26.1076	38.029	27.955	ATRPA70B,RPA70B	RPA70-kDa subunit B
FvH4_5g14020	1.19798	0.00135274	0.019635	Up	48.0014	21.3777	28.5824	79.2114	70.8737	64.7988	ATHSP101,HOT1,HSP101	heat shock protein 101
FvH4_5g14700	0.67537	0.00476518	0.0499468	Up	11.7798	17.1954	11.3626	14.2414	24.298	22.7546	ACHT4	atypical CYS HIS rich thioredoxin 4
FvH4_5g14760	0.852342	3.07596e-05	0.000911207	Up	42.3286	41.0292	24.5149	60.9503	73.5393	51.2788	AT-EXP1,ATEXP1,ATEXPA1,ATHEXP,ALPHA,1.2,EXP1,EXPA1	expansin A1
FvH4_5g15300	0.904389	0.000996794	0.0155875	Up	2.78209	4.23055	3.05043	6.52503	6.32951	5.05238
FvH4_5g15490	0.687511	0.000263557	0.00551504	Up	15.1221	13.3842	14.0106	17.8559	21.0467	26.3397	ATHIR1,HIR1	SPFH/Band 7/PHB domain-containing membrane-associated protein family
FvH4_5g15670	0.873586	0.00393253	0.0430622	Up	1.5244	2.27234	1.66667	2.6656	4.14238	2.72578		Major facilitator superfamily protein
FvH4_5g16150	0.985488	6.60215e-06	0.000247424	Up	8.86792	13.6744	14.8687	18.1718	23.7917	28.339	TUA6	Tubulin/FtsZ family protein
FvH4_5g16330	1.06986	0.00013886	0.00321522	Up	2.59373	1.80913	2.08904	4.47665	4.96516	3.59379	DEL1,E2FE,E2L3	DP-E2F-like 1
FvH4_5g16470	0.648483	4.38685e-05	0.00121084	Up	35.503	40.1285	26.2595	48.4375	46.2379	57.4222		Calmodulin binding protein-like
FvH4_5g17080	1.76583	0.000954928	0.015135	Up	0.433993	0.22111	0.296085	0.73078	1.13937	1.23301		5'-3' exonuclease family protein
FvH4_5g17650	0.587694	0.00165861	0.0228538	Up	39.7442	27.3359	40.1075	60.9337	40.1061	52.4966	ATGLN1;1,ATGSR1,GLN1;1,GSR,1	glutamine synthase clone R1
FvH4_5g17790	1.41796	7.45175e-09	6.57759e-07	Up	2.55516	2.50241	2.60629	5.61858	6.00596	7.86116		alpha/beta-Hydrolases superfamily protein
FvH4_5g17980	0.805661	0.000983323	0.0154463	Up	3.62778	5.02409	3.4757	5.32811	6.49723	8.32877	ATDPB2,CYL2,DPB2	DNA polymerase epsilon subunit B2
FvH4_5g18100	1.24794	2.32855e-07	1.42574e-05	Up	4.14097	5.20325	5.99671	8.2884	11.6737	14.643	EPR1,RVE7	Homeodomain-like superfamily protein
FvH4_5g18420	0.832884	2.42359e-12	5.40305e-10	Up	155.986	186.694	154.876	242.129	297.659	303.584	YSL7	YELLOW STRIPE like 7
FvH4_5g19570	0.678563	0.003046	0.0362204	Up	5.96772	8.09833	6.5954	9.29745	12.7904	9.39933	ATHB-2,ATHB2,HAT4,HB-2	homeobox protein 2
FvH4_5g20141	0.698428	9.55857e-09	8.26935e-07	Up	816.549	723.434	720.694	1090.45	1047.11	1358.54
FvH4_5g20210	1.63298	4.1143e-05	0.00115022	Up	0.53037	0.310193	0.323069	1.16736	1.11888	1.17415		Protein kinase superfamily protein
FvH4_5g20250	1.33546	0.00010258	0.00249826	Up	1.52993	1.85587	2.1262	4.46537	5.25038	3.51245
FvH4_5g20850	0.704649	0.000522565	0.0094851	Up	64.1979	77.1343	54.8138	73.8486	90.4527	140.015		SBP (S-ribonuclease binding protein) family protein
FvH4_5g22140	1.84384	5.11378e-16	2.02099e-13	Up	2.1475	1.93078	1.6662	5.53898	7.75451	6.41119	UBP21	ubiquitin-specific protease 21
FvH4_5g22142	1.34917	0.000635427	0.0110655	Up	1.86693	1.76027	1.92983	3.77236	5.20925	4.52055
FvH4_5g22170	0.626495	0.00013712	0.00318342	Up	7.2108	10.5911	8.83306	11.4347	14.6371	13.0141	ATHSP101,HOT1,HSP101	heat shock protein 101
FvH4_5g22810	0.914313	0.000839234	0.0137028	Up	8.86792	11.9918	6.18751	16.0861	13.7726	18.6421		SAUR-like auxin-responsive protein family
FvH4_5g24020	1.57599	3.39312e-08	2.54323e-06	Up	1.81501	1.05538	1.18892	4.96303	3.40465	3.21014	ORTH2,VIM1	Zinc finger (C3HC4-type RING finger) family protein
FvH4_5g24630	1.43724	1.26666e-16	6.11833e-14	Up	50.9758	63.9874	51.4184	143.35	174.812	110.577
FvH4_5g26660	0.794744	1.06569e-07	7.12744e-06	Up	130.172	119.405	146.395	223.542	174.354	256.081	SVB	Protein of unknown function, DUF538
FvH4_5g26740	0.763096	0.00336952	0.0388106	Up	8.31278	8.73352	5.14688	12.3964	7.68269	15.7994		Protein kinase superfamily protein
FvH4_5g27680	0.631415	3.29346e-05	0.000964142	Up	10.6829	10.8041	9.74593	14.8928	15.4426	15.7611	GPAT9	glycerol-3-phosphate acyltransferase 9
FvH4_5g28920	0.956476	3.04155e-07	1.82378e-05	Up	2.43886	2.3475	1.96908	3.74704	4.21206	4.54262	ATRECQ4A,ATSGS1,RECQ4A	DNA helicase (RECQl4A)
FvH4_5g30240	1.19264	0.00444428	0.047325	Up	7.73258	3.41699	5.23357	13.2065	14.7136	8.02437
FvH4_5g33550	0.839097	2.92087e-06	0.00012541	Up	6.637	6.57609	6.91249	9.04388	12.1444	13.0996
FvH4_5g33850	1.7007	0.00408327	0.0443775	Up	0.67741	0.403394	0.490163	1.36879	1.42654	2.08761	ATRNS1,RNS1	ribonuclease 1
FvH4_5g34480	0.903776	9.76181e-09	8.40337e-07	Up	185.026	124.459	120.659	270.545	257.282	240.335	AT-HSC70-1,HSC70,HSC70-1,HSP70-1	heat shock cognate protein 70-1
FvH4_5g35111	1.67096	0.00137981	0.0199282	Up	0.80162	1.53153	2.27872	6.27662	4.8744	2.71744
FvH4_5g35400	2.78654	0.00090336	0.0144818	Up	0.450911	0	0.341809	0.987048	2.69833	1.60135	AGL22,SVP	K-box region and MADS-box transcription factor family protein
FvH4_5g35470	0.753846	0.0011637	0.0174445	Up	7.37637	9.53343	9.37413	10.2471	17.9037	14.0261	ATBCA5,BCA5	beta carbonic anhydrase 5
FvH4_5g37341	0.994537	8.91442e-05	0.00222798	Up	1.90752	1.46219	1.73055	2.50124	3.64306	3.55748	ZYP1,ZYP1a	Myosin heavy chain-related protein
FvH4_5g38881	1.88292	6.77184e-10	7.83582e-08	Up	6.08456	5.79474	3.82726	20.6654	13.7947	20.8143		Histone superfamily protein
FvH4_5g39230	1.55795	1.51355e-13	4.31462e-11	Up	2.70168	2.70577	2.18339	5.75234	7.18931	8.36918	MCM7,PRL	Minichromosome maintenance (MCM2/3/5) family protein
FvH4_5g39450	0.734486	0.00157114	0.0219968	Up	1.82804	1.81174	1.1646	2.29223	2.70291	2.63699		transcription coactivators
FvH4_6g00081	0.873252	1.39788e-06	6.80889e-05	Up	3.78124	3.924	3.23644	5.60441	6.76182	6.74111	FAS1,NFB2	chromatin assembly factor-1 (FASCIATA1) (FAS1)
FvH4_6g00980	0.600564	1.29276e-05	0.00043906	Up	13.551	10.5517	12.5759	18.5429	17.7724	16.7149	CHR4,PKR1	chromatin remodeling 4
FvH4_6g01350	1.07458	5.7405e-05	0.00154284	Up	2.40244	2.2162	1.92703	2.76589	5.65142	4.74397	PTAC3	plastid transcriptionally active 3
FvH4_6g02630	0.686229	1.96174e-07	1.21398e-05	Up	125.933	123.339	131.13	232.78	176.25	173.663		winged-helix DNA-binding transcription factor family protein
FvH4_6g04900	1.01878	1.10165e-05	0.000388573	Up	18.4748	15.4903	11.5959	30.6112	27.2183	30.348	ATCKX5,CKX7	cytokinin oxidase 7
FvH4_6g04910	0.909542	0.000224814	0.00483823	Up	39.6156	27.1443	32.4175	71.5074	38.2045	67.9096	ATCKX5,CKX7	cytokinin oxidase 7
FvH4_6g06190	0.966772	1.03422e-07	6.94365e-06	Up	9.63288	10.5785	8.6981	15.6288	19.5577	18.6599	ATCUL1,AXR6,CUL1	cullin 1
FvH4_6g06320	0.753089	5.17643e-14	1.55195e-11	Up	150.613	142.231	132.56	215.824	231.346	235.973	(AT)SRC2,SRC2	soybean gene regulated by cold-2
FvH4_6g06430	1.45529	6.93069e-10	7.9288e-08	Up	34.3296	29.1177	24.2917	112.807	54.9346	61.6199	HTA7	histone H2A 7
FvH4_6g06530	0.594461	7.87237e-05	0.00200722	Up	118.002	101.462	94.4698	157.525	120.97	173.308		Rubber elongation factor protein (REF)
FvH4_6g07110	0.821162	4.22729e-05	0.00117613	Up	17.1586	12.2021	10.143	22.637	21.7576	22.3112		Polynucleotidyl transferase, ribonuclease H-like superfamily protein
FvH4_6g07200	1.18234	0.00126164	0.0186131	Up	1.15976	0.83381	0.868423	2.40059	2.39167	1.42466	RECQI1	RECQ helicase l1
FvH4_6g07510	0.886598	1.73933e-11	2.96522e-09	Up	15.9168	14.4643	15.5818	24.0754	27.4949	29.3936	ATIREG3,IREG3,MAR1,RTS3	iron-regulated protein 3
FvH4_6g08300	1.03621	2.51599e-05	0.000770258	Up	4.18331	3.20828	3.10559	5.30925	7.04759	8.20396		F-box/RNI-like/FBD-like domains-containing protein
FvH4_6g09280	0.677575	3.89365e-10	4.70185e-08	Up	88.5044	79.5501	81.1635	126.314	123.455	130.063		Late embryogenesis abundant (LEA) hydroxyproline-rich glycoprotein family
FvH4_6g09960	1.80093	0.00326579	0.0380367	Up	347.651	275.174	201.339	526.636	581.526	1634.15	LTP4	lipid transfer protein 4
FvH4_6g09980	0.748104	1.26302e-05	0.000429799	Up	3269.61	2955.58	3223.57	4944.5	3583.64	6594.62	LTP3	lipid transfer protein 3
FvH4_6g10220	0.635108	1.5919e-08	1.32448e-06	Up	659.639	586.806	682.7	1043.48	967.185	842.893		saposin B domain-containing protein
FvH4_6g10390	0.690309	1.04225e-05	0.000372915	Up	23.6662	20.8987	23.1149	33.4687	28.0178	42.5311		ENTH/VHS/GAT family protein
FvH4_6g10520	0.733691	1.88219e-05	0.000601643	Up	20.8167	22.6355	16.4742	30.4534	30.8614	33.6303		Uncharacterised protein family (UPF0497)
FvH4_6g10760	1.97982	2.51264e-06	0.000110056	Up	32.4881	56.8824	26.135	96.2364	159.026	177.721		Mitochondrial substrate carrier family protein
FvH4_6g10770	2.31933	6.56143e-29	1.62995e-25	Up	39.2462	60.8984	40.6017	149.828	240.917	277.051	ATFER1,FER1	ferretin 1
FvH4_6g11060	1.17481	0.00389997	0.0428135	Up	3.25332	2.52062	1.90927	5.93757	6.32066	4.37076		PEBP (phosphatidylethanolamine-binding protein) family protein
FvH4_6g11190	1.49013	8.97324e-10	1.00668e-07	Up	4.86444	3.19582	3.13269	8.78539	9.87219	11.4243	ATG4,CHLG,G4	UbiA prenyltransferase family protein
FvH4_6g11250	0.625151	1.39123e-06	6.79552e-05	Up	27.3651	31.3425	31.7778	38.9144	46.2717	47.5868	ATG5,SAC8	SAC domain-containing protein 8
FvH4_6g11861	0.587813	0.000406747	0.007781	Up	29.8882	32.5405	30.6235	50.8527	47.0757	35.231	ATNHL10,NHL10,YLS9	Late embryogenesis abundant (LEA) hydroxyproline-rich glycoprotein family
FvH4_6g12281	1.06596	5.38215e-08	3.91591e-06	Up	48.3544	40.0745	34.4138	91.5549	58.5604	95.1204	SOUL-1	SOUL heme-binding family protein
FvH4_6g12360	1.32058	0.00439989	0.0470539	Up	0.975092	0.283879	0.88699	1.60907	1.69407	1.82589
FvH4_6g12650	0.587105	0.00234833	0.0298939	Up	8.57899	7.57047	7.27821	12.2602	9.42158	11.8395
FvH4_6g13080	1.61924	1.15887e-05	0.000402226	Up	0.538469	0.955286	1.18628	2.68611	2.6506	2.4447		Regulator of chromosome condensation (RCC1) family protein
FvH4_6g13420	1.01434	0.00234757	0.0298939	Up	3.59593	2.72811	2.14834	4.06404	6.00028	6.31634	FHY1,FRY1,PAT3	far-red elongated hypocotyl 1
FvH4_6g13710	1.0669	2.56034e-11	4.20016e-09	Up	1442.95	2382.12	1957.42	3731.08	4417.07	3357.36
FvH4_6g14090	0.95623	4.14003e-11	6.37088e-09	Up	1143.74	967.638	763.876	1908.76	1574.9	1835.85	AT-HSC70-1,HSC70,HSC70-1,HSP70-1	heat shock cognate protein 70-1
FvH4_6g14140	0.947176	1.7117e-09	1.81493e-07	Up	178.552	186.182	173.356	411.097	257.764	318.62		Histone superfamily protein
FvH4_6g14220	2.39001	7.83509e-06	0.000285628	Up	0.460671	0.293378	0.698414	1.24112	2.04532	3.94129		Major facilitator superfamily protein
FvH4_6g14600	2.12214	1.363e-16	6.35057e-14	Up	6.29871	7.41944	10.1776	29.3063	35.1328	34.1956		Plant protein 1589 of unknown function
FvH4_6g15160	2.8259	1.76387e-11	2.97786e-09	Up	1.55426	0.904986	0.824734	3.76869	7.7408	10.8388		Homeodomain-like superfamily protein
FvH4_6g15560	0.898568	0.00420879	0.0455425	Up	0.9089	1.3141	1.03347	2.01027	2.04852	1.71305		Concanavalin A-like lectin protein kinase family protein
FvH4_6g15622	1.3587	2.13005e-12	4.81032e-10	Up	56.3272	34.3739	40.5962	103.894	130.948	86.7298	UBQ3	polyubiquitin 3
FvH4_6g15740	0.688298	9.51734e-09	8.26935e-07	Up	137.125	150.933	176.81	213.585	237.993	261.121
FvH4_6g16701	2.24663	4.13051e-06	0.000167425	Up	0.359952	0.2858	0.409287	1.65302	1.13702	1.96502
FvH4_6g17500	1.7288	7.91489e-08	5.48335e-06	Up	2.13873	1.90782	0.800737	5.71818	3.98759	5.65866		Leucine-rich repeat protein kinase family protein
FvH4_6g18600	1.44821	3.31559e-05	0.00096782	Up	2.235	1.73164	2.13144	5.90007	5.5113	4.4691	PYM,UVI4	uv-b-insensitive 4
FvH4_6g19220	0.642463	0.000142164	0.00326997	Up	4.15118	5.45346	4.26967	7.51786	6.24444	6.82341		P-loop containing nucleoside triphosphate hydrolases superfamily protein
FvH4_6g19780	0.646413	9.13487e-05	0.00226923	Up	9.49537	10.6405	9.46503	12.9742	16.0849	15.0713		TLD-domain containing nucleolar protein
FvH4_6g20270	1.936	1.49033e-06	7.09764e-05	Up	1.7007	0.795736	0.773518	3.19101	4.33355	4.51807	CTF7	damaged DNA binding;DNA-directed DNA polymerases
FvH4_6g20310	0.700458	2.30758e-08	1.83226e-06	Up	49.4709	48.3786	56.6702	76.354	72.8423	89.7644		NC domain-containing protein-related
FvH4_6g21040	0.735447	0.000782066	0.0129889	Up	4.01618	4.052	3.05493	6.96787	5.26118	5.41901
FvH4_6g21131	0.617277	5.22951e-05	0.00142533	Up	22.6497	21.2908	19.2937	29.5543	32.0137	30.9354
FvH4_6g21491	0.94601	0.000958774	0.0151427	Up	2.99497	1.99249	2.97978	4.68062	5.25748	4.71378		Galactose oxidase/kelch repeat superfamily protein
FvH4_6g21660	0.979653	3.81993e-05	0.00108184	Up	76.204	63.3397	34.01	120.116	114.723	92.0047
FvH4_6g21870	1.11045	0.000768513	0.0128373	Up	4.9882	5.59709	4.72657	9.37933	9.30815	12.7494		Uncharacterised protein family (UPF0497)
FvH4_6g22400	0.612009	2.0412e-08	1.65862e-06	Up	385.233	384.68	400.543	492.695	572.82	637.966	FAD2	fatty acid desaturase 2
FvH4_6g22410	1.48542	0.000385141	0.00741412	Up	143.869	74.1486	71.2952	311.575	190.317	272.727	LEA4-5	Late Embryogenesis Abundant 4-5
FvH4_6g23600	0.63605	0.00118919	0.0177653	Up	60.9556	57.2957	34.896	71.1245	65.9031	89.9358		zinc finger (C2H2 type, AN1-like) family protein
FvH4_6g24870	0.916517	3.50946e-09	3.33475e-07	Up	20.8579	19.2904	16.7678	31.6094	33.7753	37.0583	ATPCNA2,PCNA2	proliferating cell nuclear antigen 2
FvH4_6g26250	2.11069	1.02129e-25	1.77591e-22	Up	14.7799	14.9256	13.3394	42.4636	68.9017	65.8493
FvH4_6g28260	0.600984	0.00100611	0.0156488	Up	19.0842	17.4002	12.9334	20.8877	21.8235	28.7641
FvH4_6g29330	0.610734	1.1061e-06	5.63353e-05	Up	37.642	46.2044	47.0042	56.2915	65.0435	68.6795	GLI1,NHO1	Actin-like ATPase superfamily protein
FvH4_6g29660	1.1833	2.56069e-10	3.29835e-08	Up	12.29	8.71733	10.4181	20.8928	19.5619	27.6204		Cystathionine beta-synthase (CBS) protein
FvH4_6g30470	0.696966	0.00445451	0.0473758	Up	3.59207	3.32636	2.51628	5.67048	4.38331	4.53526	UVR3	DNA photolyase family protein
FvH4_6g33070	1.05355	2.12295e-06	9.5492e-05	Up	5.23748	4.38729	2.46995	8.18108	8.02303	7.7728	ATMRP6,MRP6	multidrug resistance-associated protein 6
FvH4_6g35680	0.794546	1.01857e-06	5.28715e-05	Up	19.5094	27.5755	19.819	31.296	42.1114	36.9625		Subtilase family protein
FvH4_6g35780	0.769047	0.00304491	0.0362204	Up	10.1887	12.7713	10.0118	15.8854	22.5818	15.107
FvH4_6g36340	1.08878	2.44388e-06	0.000107315	Up	3.90466	5.25754	5.00221	6.44338	10.6731	11.5221	HCF173	high chlorophyll fluorescence phenotype 173
FvH4_6g36420	0.824754	0.000548272	0.00983892	Up	2.27089	3.02696	2.49206	4.64197	3.51714	4.93604		Protein of unknown function, DUF547
FvH4_6g36910	0.658172	0.000142524	0.00327391	Up	15.4004	23.7503	15.762	29.8683	29.6705	22.8195	APUM5,PUM5	pumilio 5
FvH4_6g37351	1.32523	1.36878e-12	3.3058e-10	Up	8.56388	11.0645	11.4086	21.5537	29.8154	22.5769
FvH4_6g38460	1.14104	0.000433245	0.00820664	Up	5.2281	11.7767	7.22389	12.1018	25.2944	13.3322	AB140,CAB1,CAB140,LHCB1.3	chlorophyll A/B binding protein 1
FvH4_6g39660	1.0126	0.000129239	0.00303693	Up	28.6689	20.6891	22.9293	60.8746	34.8935	43.2982
FvH4_6g40470	0.607684	4.13314e-08	3.07142e-06	Up	60.0782	50.9161	54.0818	77.479	75.7737	86.4879	LACS8	AMP-dependent synthetase and ligase family protein
FvH4_6g40844	1.74675	7.1729e-11	1.03941e-08	Up	3.87191	2.59081	3.36112	13.8807	7.76357	9.79877		hAT transposon superfamily
FvH4_6g41200	0.61337	8.45841e-07	4.4436e-05	Up	16.29	18.8718	17.3171	26.1315	26.4964	23.7755	PAT1	GRAS family transcription factor
FvH4_6g41260	1.3778	6.05938e-18	3.76309e-15	Up	17.8076	14.6594	16.0027	44.5429	38.4229	37.138		Thymidine kinase
FvH4_6g42190	1.69939	3.10217e-10	3.88084e-08	Up	6.74409	4.67802	5.25351	9.93812	22.3115	19.4877		O-Glycosyl hydrolases family 17 protein
FvH4_6g42310	1.03538	0.000873643	0.014101	Up	6.31503	8.94802	4.8889	12.2173	14.7841	12.363	IPP1	isopentenyl diphosphate isomerase 1
FvH4_6g43231	1.65104	9.65557e-22	1.04938e-18	Up	34.3065	29.6804	35.3285	120.984	84.8675	91.1567		Histone superfamily protein
FvH4_6g43640	0.647803	4.29195e-05	0.00119031	Up	5.38146	6.48177	5.80314	7.7448	7.79417	10.7832	ADS3,FAD5,FADB,JB67	fatty acid desaturase 5
FvH4_6g44490	2.04627	7.43239e-05	0.00192471	Up	1.3643	2.11006	1.16346	2.98645	8.55922	6.71707		Wound-responsive family protein
FvH4_6g45150	2.75139	5.51376e-07	3.04671e-05	Up	0.352368	0.512925	0.400663	1.72067	3.19695	3.18534	LBD41	LOB domain-containing protein 41
FvH4_6g45330	0.89867	0.000296539	0.00603578	Up	2.47535	2.72974	1.76269	3.99129	4.77836	3.63258		Zinc-finger domain of monoamine-oxidase A repressor R1 protein
FvH4_6g45660	1.12669	6.53134e-06	0.00024583	Up	1.55247	1.94143	1.86154	3.5077	3.89047	3.71812		zinc finger (C3HC4-type RING finger) family protein / BRCT domain-containing protein
FvH4_6g45860	3.5639	0.000198942	0.00436904	Up	0.275687	0	0.0522454	0.417794	2.34159	1.06807	ATCOL2,COL2	CONSTANS-like 2
FvH4_6g46500	1.45679	3.63061e-05	0.00104179	Up	1.42118	2.68684	1.93127	2.94171	7.26669	5.53951	BR6OX2,CYP85A2	brassinosteroid-6-oxidase 2
FvH4_6g46560	1.09236	2.37936e-07	1.44666e-05	Up	96.4882	138.575	103.542	147.228	290.503	248.826
FvH4_6g47520	1.64769	1.99133e-05	0.000629585	Up	34.8038	24.2509	29.2234	66.3018	66.5829	131.1	ATCNGC2,CNGC2,DND1	Cyclic nucleotide-regulated ion channel family protein
FvH4_6g47790	0.616629	2.37954e-05	0.000736259	Up	11.0935	11.1692	11.3525	16.8118	15.6088	16.6342		Domain of unknown function (DUF3598)
FvH4_6g48270	0.78118	2.18199e-08	1.7566e-06	Up	16.1077	13.9171	16.7006	23.3433	25.4369	27.7131	CDF2	cycling DOF factor 2
FvH4_6g50880	0.762268	3.1926e-06	0.000134748	Up	29.2591	34.6782	25.5217	43.4301	49.3243	51.7284		Adenine nucleotide alpha hydrolases-like superfamily protein
FvH4_6g51280	1.20724	6.94991e-05	0.00181732	Up	1.80482	3.71344	1.85486	4.59365	5.54758	6.01737		Transducin/WD40 repeat-like superfamily protein
FvH4_6g53240	0.738857	0.000660181	0.0113662	Up	3.81946	2.79597	3.13797	4.30495	6.00921	5.23896	ATCLC-B,CLC-B	chloride channel B
FvH4_6g53350	0.637113	0.00374373	0.0414647	Up	14.9175	10.3976	20.0562	19.2442	24.8194	23.1551		Peptidase family M48 family protein
FvH4_6g53560	2.03186	6.1699e-35	5.36442e-31	Up	22.6804	16.7225	16.9278	69.9373	85.281	64.7562	ATTSO2,TSO2	Ferritin/ribonucleotide reductase-like family protein
FvH4_7g00520	1.68369	5.40887e-09	4.8733e-07	Up	2.12035	0.916303	1.38128	4.19517	4.96286	4.44962	ATRAD21.2,ATSYN3,SYN3	Rad21/Rec8-like family protein
FvH4_7g01280	1.20588	2.82666e-10	3.61417e-08	Up	2.05108	1.72554	1.9618	4.99774	3.7451	3.86799	ATTOPII,TOPII	topoisomerase II
FvH4_7g02070	0.937692	0.000470021	0.00873204	Up	3.59911	4.53692	2.23606	6.44774	5.75867	6.7203	SNI1	negative regulator of systemic acquired resistance (SNI1)
FvH4_7g03880	1.09537	5.24121e-07	2.94949e-05	Up	13.1515	12.0588	15.6382	17.9766	32.5555	32.594
FvH4_7g03921	0.688962	0.000442911	0.00835334	Up	2.56787	2.29848	2.82914	3.51284	4.54439	3.76929
FvH4_7g04100	1.17923	4.02677e-05	0.00112938	Up	2.03128	1.98594	1.17208	3.64501	4.0382	3.55307	MAP65-5	microtubule-associated protein 65-5
FvH4_7g04180	0.852816	2.24592e-15	7.65771e-13	Up	130.733	137.936	131.603	217.796	235.493	235.003	ATCYS6,ATCYSB,CYSB	cystatin B
FvH4_7g04760	2.92371	2.21348e-07	1.36008e-05	Up	0.338901	0.184996	0.385351	1.19839	2.55141	2.8311	UBP12	ubiquitin-specific protease 12
FvH4_7g07880	0.765552	1.14425e-05	0.000399547	Up	52.1698	46.8624	41.2988	68.4343	63.8117	95.1191		PLAC8 family protein
FvH4_7g08340	0.74763	0.000895529	0.0144055	Up	6.56456	6.47526	6.54763	8.20305	11.5383	11.6008		alpha/beta-Hydrolases superfamily protein
FvH4_7g08480	0.89533	8.72433e-05	0.00218914	Up	1.12401	1.17198	1.00522	2.15637	1.85771	1.83483	emb2411	DNA replication helicase, putative
FvH4_7g08590	3.97014	1.72535e-19	1.42868e-16	Up	0.284228	0.217212	0.355503	4.91042	2.30441	5.53333	CER1	Fatty acid hydroxylase superfamily
FvH4_7g09160	1.20055	1.7037e-07	1.10702e-05	Up	10.659	10.3015	14.7028	32.6156	28.1316	17.2204	CHY1	beta-hydroxyisobutyryl-CoA hydrolase 1
FvH4_7g10370	1.70924	2.91684e-09	2.83219e-07	Up	1.0527	0.766183	0.608991	2.36968	2.71661	2.52216		Protein kinase superfamily protein
FvH4_7g11150	0.906204	0.00310159	0.0366894	Up	4.53572	5.84062	3.5705	11.6325	6.86983	6.36434
FvH4_7g12700	1.41445	0.00227062	0.0290965	Up	1.56075	1.31668	0.806668	3.44039	2.30072	3.64175	AGL20,ATSOC1,SOC1	AGAMOUS-like 20
FvH4_7g13160	0.925953	1.93731e-07	1.20655e-05	Up	16.4701	14.185	13.5254	21.3083	26.9715	31.7713	AT-SRP40,ATRSP35,ATRSP40,RSP35	arginine/serine-rich splicing factor 35
FvH4_7g13300	0.667152	1.80803e-06	8.40638e-05	Up	14.891	16.7249	14.4145	21.9715	21.6726	25.9055		UBX domain-containing protein
FvH4_7g13850	0.675455	0.000115258	0.00274929	Up	15.0072	15.1073	11.3022	23.2845	18.4541	21.2838	AtMYB17,MYB17	myb domain protein 17
FvH4_7g13860	0.670283	1.04528e-05	0.00037323	Up	115.738	159.041	104.281	172.678	207.967	193.143		Remorin family protein
FvH4_7g14010	0.737383	0.00212132	0.027528	Up	4.28977	4.13233	3.0332	5.46303	5.55306	7.19245	BSK3	BR-signaling kinase 3
FvH4_7g14480	0.931571	9.17426e-07	4.80516e-05	Up	54.424	55.083	61.847	107.642	68.3749	135.13	CYP86A8,LCR	cytochrome P450, family 86, subfamily A, polypeptide 8
FvH4_7g15460	0.778029	3.25083e-07	1.92931e-05	Up	299.77	268.929	229.479	443.752	348.008	512.873	LEA14,LSR3	Late embryogenesis abundant protein
FvH4_7g17841	4.90121	1.44908e-06	6.96081e-05	Up	0.262753	0.573716	0.896298	2.78736	23.4332	22.6496
FvH4_7g17850	3.87141	5.50578e-06	0.000212284	Up	2.56584	2.01492	1.12606	5.09365	33.003	41.7026	LHY,LHY1	Homeodomain-like superfamily protein
FvH4_7g17900	0.639333	7.4888e-05	0.00193407	Up	20.9455	25.468	21.2578	26.7778	40.3561	33.2024	CYP72A15	cytochrome P450, family 72, subfamily A, polypeptide 15
FvH4_7g18380	1.69992	0.00141947	0.0204162	Up	0.701021	1.30107	0.478262	3.04547	2.51702	2.10482		Protein of unknown function (DUF1635)
FvH4_7g18530	0.821464	2.58059e-09	2.54965e-07	Up	9.23335	9.17611	8.91989	15.0635	13.9675	16.9421		P-loop containing nucleoside triphosphate hydrolases superfamily protein
FvH4_7g18600	0.659317	5.37259e-06	0.000208071	Up	26.6038	31.4647	30.5302	48.6128	43.652	40.798		Papain family cysteine protease
FvH4_7g20711	0.679688	1.91036e-05	0.000606876	Up	45.8191	47.4943	39.2467	56.1515	62.7759	83.3093	RSZ32	RNA-binding (RRM/RBD/RNP motifs) family protein with retrovirus zinc finger-like domain
FvH4_7g20750	1.48709	4.31898e-11	6.58797e-09	Up	45.7039	39.4706	43.0482	159.546	79.2057	103.564		Histone superfamily protein
FvH4_7g20780	1.19694	1.21716e-09	1.3481e-07	Up	111.872	86.947	101.221	297.382	174.016	184.169		Histone superfamily protein
FvH4_7g22170	0.916671	3.42869e-07	2.01424e-05	Up	290.411	191.521	184.47	450.469	432.015	318.19	AT-HSC70-1,HSC70,HSC70-1,HSP70-1	heat shock cognate protein 70-1
FvH4_7g23000	1.57207	0.00264083	0.0325936	Up	1.33645	1.73263	1.04474	1.94096	6.19166	3.55967		Tetratricopeptide repeat (TPR)-like superfamily protein
FvH4_7g23150	2.6686	7.31003e-10	8.30811e-08	Up	0.558121	0.568701	0.507693	1.91718	3.44763	4.54078		Regulator of chromosome condensation (RCC1) family protein
FvH4_7g23640	1.08535	0.00156717	0.0219774	Up	453.61	386.346	288.458	618.618	602.282	1063.33		PLAC8 family protein
FvH4_7g24440	1.17361	7.84362e-07	4.17103e-05	Up	13.8263	8.43224	15.2877	30.1536	23.3032	27.2448		GINS complex protein
FvH4_7g25770	0.585265	3.12487e-07	1.8609e-05	Up	97.0044	96.3233	111.429	128.012	156.411	150.872		Melibiase family protein
FvH4_7g25850	1.34358	4.2462e-10	5.09222e-08	Up	7.08665	6.35297	5.60126	10.5068	17.3168	18.2755	ETG1	E2F target gene 1
FvH4_7g26000	0.689477	0.000370918	0.00718251	Up	13.1273	11.3586	13.021	19.5766	14.0317	23.9749	CPR30	F-box and associated interaction domains-containing protein
FvH4_7g26070	0.69978	5.32079e-07	2.98462e-05	Up	52.9858	43.3245	51.173	78.9544	77.8033	71.6111
FvH4_7g26161	0.651744	0.000968544	0.0152693	Up	5.14911	5.87869	6.42886	9.9964	7.21118	8.83351
FvH4_7g26800	0.647094	6.5777e-07	3.55216e-05	Up	26.9868	27.7256	31.8245	45.1838	43.0634	40.6909	PMSR4	peptide met sulfoxide reductase 4
FvH4_7g27050	0.613437	1.77291e-05	0.000568804	Up	16.1055	16.7201	18.5376	26.0046	25.8636	22.9201		N-terminal nucleophile aminohydrolases (Ntn hydrolases) superfamily protein
FvH4_7g28050	0.80933	1.04538e-08	8.91082e-07	Up	24.4849	22.79	24.6284	42.5768	38.8119	38.6127		nucleotide-sensitive chloride conductance regulator (ICln) family protein
FvH4_7g28930	0.622021	6.80435e-10	7.83582e-08	Up	141.473	139.456	152.124	221.938	219.914	192.689		Per1-like family protein
FvH4_7g28960	1.74295	0.000439961	0.00831575	Up	2.70547	1.55888	0.598165	4.47968	3.74285	7.42443		Integrase-type DNA-binding superfamily protein
FvH4_7g29190	0.881287	6.57359e-06	0.000246886	Up	37.4287	23.4358	25.1736	59.7497	47.3177	44.3076	AT-HSFB2A,HSFB2A	heat shock transcription factor B2A
FvH4_7g29480	1.83842	6.5233e-06	0.00024583	Up	21.4273	13.0749	8.9007	51.0593	39.5662	57.7882
FvH4_7g29491	1.2533	3.53917e-12	7.50519e-10	Up	62.2493	59.4447	54.1168	120.311	100.121	178.902		CAP160 protein
FvH4_7g30740	1.38291	3.16284e-09	3.0219e-07	Up	1.81987	1.2804	1.34888	3.02353	3.52865	4.53063	ATIM	timeless family protein
FvH4_7g32150	1.74178	2.00291e-05	0.000632099	Up	0.824923	1.18204	1.34836	2.34402	4.00094	4.29452	ATXR6,SDG34	ARABIDOPSIS TRITHORAX-RELATED PROTEIN 6
FvH4_c1g00130	0.973548	0.000113475	0.0027142	Up	6.93376	5.33875	4.64747	10.471	9.89066	11.3814		NADH dehydrogenase subunit 7
FvH4_c3g00050	0.887602	7.62173e-06	0.000280793	Up	44.6541	46.8281	46.1975	68.4978	64.1031	109.769
FvH4_c3g00070	0.728233	1.18251e-05	0.000406376	Up	180.8	217.327	180.296	247.118	282.071	382.533
FvH4_c3g00120	1.3923	0.00100429	0.0156484	Up	4.99828	3.69656	2.56667	7.00459	8.96384	12.337		ribosomal protein S7
FvH4_c3g00200	1.38501	0.000956168	0.015135	Up	4.21067	2.92533	3.77219	4.76973	11.0839	11.3697		ribosomal protein S11
FvH4_c6g00040	1.47573	9.446e-08	6.46679e-06	Up	2.45196	2.06504	1.43384	5.30838	5.92327	4.614	ATWEE1,WEE1	WEE1 kinase homolog
FvH4_1g00342	-0.646045	6.13941e-08	4.35748e-06	Down	121.72	103.095	129.146	70.8634	72.3375	72.2867		Zinc-binding dehydrogenase family protein
FvH4_1g00460	-0.998175	2.70842e-13	7.35885e-11	Down	25.4259	25.0591	30.6817	12.195	11.7706	14.6891	AFH1,AHF1,ATFH1,FH1	formin homology 1
FvH4_1g01202	-1.25266	4.7446e-06	0.000187509	Down	14.4388	12.0398	14.9958	5.74318	5.79393	5.06533
FvH4_1g01560	-0.70165	0.00111378	0.0169483	Down	13.2933	20.4157	15.9376	9.70743	12.1657	7.17143	STP7	sugar transporter protein 7
FvH4_1g01772	-3.2526	4.87801e-09	4.4179e-07	Down	10.1522	6.40979	23.2265	0.370732	1.84171	1.77704
FvH4_1g02112	-1.02157	2.53528e-05	0.000773439	Down	22.5871	15.6612	33.2158	11.4891	12.144	9.90266		2-oxoglutarate (2OG) and Fe(II)-dependent oxygenase superfamily protein
FvH4_1g03290	-0.964785	1.31246e-05	0.000441437	Down	25.9744	18.9882	22.0533	13.15	12.6897	6.92665		Rhamnogalacturonate lyase family protein
FvH4_1g03300	-0.597199	2.50665e-05	0.00076875	Down	183.567	175.525	193.535	132.736	125.68	89.392		Rhamnogalacturonate lyase family protein
FvH4_1g03330	-1.36386	0.00459735	0.0485977	Down	0.837914	1.76858	1.4609	0.592588	0.614646	0.297573	PR5K	PR5-like receptor kinase
FvH4_1g03370	-2.26781	0.0028712	0.0347275	Down	0.764476	2.03645	0.243391	0.154472	0.177087	0.266557		Major facilitator superfamily protein
FvH4_1g03630	-0.729462	0.00432018	0.0464874	Down	50.3203	72.0481	43.1474	37.7821	37.2625	19.9745		Ran BP2/NZF zinc finger-like superfamily protein
FvH4_1g03680	-0.858179	6.15436e-05	0.00163387	Down	34.4808	44.5672	43.0373	17.7185	28.8049	17.6579		Lactoylglutathione lyase / glyoxalase I family protein
FvH4_1g04050	-3.354	2.83454e-31	9.85798e-28	Down	132.233	76.9615	84.7512	8.16549	13.0013	6.52332
FvH4_1g04370	-0.644278	0.00317848	0.0373198	Down	4.61091	4.15077	3.24231	2.47225	2.36574	2.48759	PRORP1	proteinaceous RNase P 1
FvH4_1g04810	-0.676369	0.000667791	0.0114632	Down	12.4587	12.2589	14.3919	9.74105	7.12311	6.41776	AT-HSFC1,HSFC1	heat shock transcription factor C1
FvH4_1g05260	-1.28776	0.00360288	0.0404197	Down	6.7002	21.6578	12.3988	4.38013	8.06469	3.43562		Heavy metal transport/detoxification superfamily protein
FvH4_1g07041	-1.47018	7.10637e-05	0.00185266	Down	2.93154	3.12047	1.5	0.69108	0.792258	1.11208		Toll-Interleukin-Resistance (TIR) domain family protein
FvH4_1g08454	-2.02008	0.00444797	0.0473352	Down	0.594242	5.83882	1.66323	0.230911	0.952985	0.708375	DDE1,OPR3	oxophytodienoate-reductase 3
FvH4_1g08570	-2.8979	6.39942e-07	3.48277e-05	Down	6.87885	3.8002	12.722	1.50718	1.34388	0.160543	ATGER3,GER3,GLP3,GLP3A,GLP3B	germin 3
FvH4_1g09180	-0.615084	0.000320713	0.0064622	Down	78.5444	75.8455	57.3404	50.288	35.6884	45.6763		Integrase-type DNA-binding superfamily protein
FvH4_1g10280	-0.976792	0.000451767	0.00845616	Down	22.5615	63.4255	31.2121	18.2353	19.4533	18.7563	ATWOX13,HB-4,WOX13	WUSCHEL related homeobox 13
FvH4_1g11630	-0.807729	5.10089e-07	2.88923e-05	Down	12.5718	13.7252	14.4347	7.51531	8.22397	6.43062	ATMLO4,MLO4	Seven transmembrane MLO family protein
FvH4_1g11710	-1.12059	3.85474e-12	7.84351e-10	Down	40.6613	46.5706	60.2407	20.9724	20.6742	22.8121		Pathogenesis-related thaumatin superfamily protein
FvH4_1g11810	-1.19349	4.93749e-10	5.80121e-08	Down	1547.05	1349.78	1463.83	728.727	376.231	711.973	F3'H,F3H,TT6	flavanone 3-hydroxylase
FvH4_1g11910	-1.57761	0.000368257	0.0071469	Down	2.92611	2.41222	4.821	1.20665	1.10665	0.925419	PGA6,WUS,WUS1	Homeodomain-like superfamily protein
FvH4_1g11990	-0.666844	0.000153312	0.00348706	Down	14.4915	12.8299	11.477	7.90318	6.88913	8.4843		Zinc finger C-x8-C-x5-C-x3-H type family protein
FvH4_1g12690	-0.6199	0.00189766	0.0253834	Down	26.5127	16.3412	24.2663	15.7847	14.2572	11.6402		P-loop containing nucleoside triphosphate hydrolases superfamily protein
FvH4_1g12760	-0.865983	1.00149e-11	1.84411e-09	Down	44.6338	47.0461	54.0646	22.4196	25.4748	28.1959
FvH4_1g13340	-2.81379	3.9023e-05	0.00109979	Down	2.63839	7.36111	4.83334	0.740443	0.848848	0.425903
FvH4_1g13911	-0.926888	0.00444151	0.0473244	Down	1.798	1.45404	1.66584	0.919484	0.771294	0.773981
FvH4_1g14013	-1.37816	0.00437535	0.046878	Down	1.02604	1.88028	1.45834	0.51831	0.466867	0.603363		UDP-Glycosyltransferase superfamily protein
FvH4_1g15380	-1.0232	2.67691e-17	1.45465e-14	Down	18.1923	17.8917	18.8074	8.69585	8.383	8.63115		Disease resistance protein (CC-NBS-LRR class) family
FvH4_1g15530	-2.51815	1.51237e-05	0.0004962	Down	45.0762	74.2967	64.7847	17.7184	7.94121	4.85706	MAPKKK5	mitogen-activated protein kinase kinase kinase 5
FvH4_1g16210	-0.85934	0.00322804	0.0377234	Down	4.94719	8.67106	5.62525	2.92412	4.63855	2.54249		Protein kinase superfamily protein
FvH4_1g16240	-0.774591	0.00034188	0.00679423	Down	111.356	52.5379	82.4039	48.1852	44.3743	45.0144		F-box/RNI-like superfamily protein
FvH4_1g17340	-1.33634	1.41937e-11	2.49308e-09	Down	26.0308	22.2227	33.5078	8.54585	10.8715	11.4168	RHS19	root hair specific 19
FvH4_1g18170	-0.782083	1.91252e-05	0.000606876	Down	282.275	237.9	363.001	172.457	120.36	196.217	ATGER3,GER3,GLP3,GLP3A,GLP3B	germin 3
FvH4_1g18210	-1.00519	6.44133e-06	0.000243496	Down	19.2221	18.2812	15.7728	8.8092	8.03324	8.44509
FvH4_1g18370	-1.0448	0.000816513	0.0134073	Down	2.41404	1.96319	3.13704	1.3439	0.970045	1.14521		Pentatricopeptide repeat (PPR) superfamily protein
FvH4_1g19290	-0.6041	0.0005475	0.00983892	Down	13.3136	14.8946	14.9779	10.2189	8.17326	8.61183	ELO1	Paxneb protein-related
FvH4_1g20440	-0.641651	7.77659e-06	0.000284689	Down	46.9293	42.667	50.5952	30.3667	29.0862	26.1472		RNA-binding (RRM/RBD/RNP motifs) family protein
FvH4_1g20450	-0.908394	2.79193e-12	6.13681e-10	Down	348.709	383.037	396.685	222.967	155.306	193.787	DHS1	3-deoxy-D-arabino-heptulosonate 7-phosphate synthase 1
FvH4_1g20721	-1.05498	3.96676e-05	0.00111615	Down	3.9755	4.23062	2.64831	1.88654	1.53485	1.55575	CAMTA3,SR1	signal responsive 1
FvH4_1g20860	-0.793928	0.00472771	0.0496138	Down	11.5112	14.5222	13.8646	4.56583	9.1847	8.17611	AtRABH1e,RABH1e	RAB GTPase homolog H1E
FvH4_1g21340	-2.12248	4.66895e-08	3.41127e-06	Down	3.27367	3.39304	5.46574	1.08852	1.00791	0.5619		Domain of unknown function (DUF966)
FvH4_1g21540	-0.71388	0.00194318	0.0258531	Down	4.34587	4.96896	5.54251	2.87768	2.41472	3.2991		Cupredoxin superfamily protein
FvH4_1g22020	-1.10485	1.6741e-09	1.79697e-07	Down	114.92	119.057	109.98	69.4767	39.7861	42.9133	AtMYB113,MYB113	myb domain protein 113
FvH4_1g22820	-2.10895	1.38778e-16	6.35057e-14	Down	20.2736	35.2081	32.0009	4.92621	7.82715	6.54535	ATWRKY51,WRKY51	WRKY DNA-binding protein 51
FvH4_1g23470	-0.819084	4.60052e-08	3.38977e-06	Down	42.908	37.5971	42.0064	23.7845	24.5492	17.8714	AtCRT3,CRT3,EBS2,PSL1	calreticulin 3
FvH4_1g27280	-0.639034	3.67748e-07	2.1459e-05	Down	93.909	97.7083	83.7177	64.3696	52.2508	51.7104	ALIS5	ALA-interacting subunit 5
FvH4_1g27430	-0.700397	3.15085e-10	3.91358e-08	Down	43.4976	45.6887	47.9519	26.0274	25.5635	28.6995	ATPAO4,PAO4	polyamine oxidase 4
FvH4_1g27450	-1.39613	0.00041586	0.00790315	Down	2.2512	1.79348	3.45913	0.983532	0.563763	1.14913		AMP-dependent synthetase and ligase family protein
FvH4_1g27460	-1.22952	1.96632e-13	5.5149e-11	Down	1662.63	1566.78	1669.05	847.931	470.749	670.744	ATGSTF11,ATGSTF6,GSTF11	glutathione S-transferase F11
FvH4_1g27490	-2.89576	9.8138e-12	1.83497e-09	Down	4.01945	6.52744	7.54109	0.862941	0.290965	1.11925	cICDH	cytosolic NADP+-dependent isocitrate dehydrogenase
FvH4_1g27613	-1.4309	0.000766012	0.0128202	Down	7.25557	6.27095	17.7605	2.85071	4.78538	3.4161	CRK42	cysteine-rich RLK (RECEPTOR-like protein kinase) 42
FvH4_1g28352	-0.689396	2.70997e-06	0.000117515	Down	25.5473	27.5015	35.57	17.5214	16.1455	18.5778		Glycosyl hydrolase family protein
FvH4_1g28510	-0.629423	6.23892e-06	0.000236358	Down	16.4916	16.2263	17.0028	9.00507	11.686	9.94751		Leucine-rich repeat protein kinase family protein
FvH4_1g28700	-0.730564	0.000177771	0.00397335	Down	12.6601	13.5668	12.2062	7.54473	6.62213	7.85445	DHAR3	dehydroascorbate reductase 1
FvH4_1g29493	-2.47736	1.31505e-05	0.000441457	Down	2.59549	2.36133	3.93497	0.437042	0.751541	0.349148
FvH4_1g29494	-1.75129	1.82216e-06	8.44949e-05	Down	0.897501	1.2916	1.89027	0.443074	0.484317	0.227197		GAG/POL/ENV polyprotein
FvH4_1g29570	-0.779849	1.55347e-05	0.000506817	Down	139.629	118.501	119.534	93.6986	55.2023	60.6543
FvH4_1g30410	-1.39601	3.09611e-05	0.000915617	Down	22.7856	13.0431	22.6875	4.23081	9.41514	7.6347		Bifunctional inhibitor/lipid-transfer protein/seed storage 2S albumin superfamily protein
FvH4_2g00740	-0.972405	0.000521012	0.00946696	Down	3.95361	3.75157	4.24341	1.9412	1.58346	2.25462		Leucine-rich repeat (LRR) family protein
FvH4_2g02070	-1.03262	0.00226401	0.0290331	Down	15.7204	23.5436	18.1042	5.70141	10.0376	10.9315
FvH4_2g02431	-1.34485	1.12547e-06	5.68917e-05	Down	7.67873	11.3507	11.5128	3.15809	4.3288	3.94899	ADL6,DRP2A	dynamin-like protein 6
FvH4_2g02860	-4.53604	1.16954e-06	5.87779e-05	Down	1.93482	9.62279	2.07778	0.217197	0.124498	0.208219		CAP (Cysteine-rich secretory proteins, Antigen 5, and Pathogenesis-related 1 protein) superfamily protein
FvH4_2g03550	-1.20566	7.14921e-05	0.00186104	Down	14.4767	10.7158	12.5396	7.19812	2.41414	5.94626	scpl6	serine carboxypeptidase-like 6
FvH4_2g04290	-1.02735	0.0025041	0.0312353	Down	23.3366	82.0376	39.0951	25.4634	21.4431	20.1918
FvH4_2g04460	-0.607114	0.00068927	0.0117507	Down	16.6609	20.3164	17.4931	11.6743	10.7379	11.5822	AKN1,APK,APK1,ATAKN1	APS kinase
FvH4_2g05350	-0.630267	5.74297e-08	4.14376e-06	Down	157.708	136.436	159.156	91.0216	102.552	85.493		Leucine-rich repeat (LRR) family protein
FvH4_2g05500	-0.717413	0.0018025	0.0243541	Down	5.09394	6.94142	7.14502	3.83168	3.83281	3.42121	RD21,RD21A	Granulin repeat cysteine protease family protein
FvH4_2g05530	-0.759917	0.00124274	0.0183915	Down	11.9058	12.538	12.3796	4.25791	8.78634	7.68762		Leucine-rich repeat (LRR) family protein
FvH4_2g05604	-0.7275	0.000333528	0.00665213	Down	32.0988	50.6415	33.4388	25.002	25.3265	16.3706	UGT73B3	UDP-glucosyl transferase 73B3
FvH4_2g06030	-0.589986	0.000889701	0.014325	Down	14.6084	15.9485	15.4176	10.3761	11.6849	7.03539	AMY1,ATAMY1	alpha-amylase-like
FvH4_2g07082	-0.908414	0.00309058	0.0365842	Down	6.62073	14.2452	7.03362	4.39424	4.03006	5.66362		2-oxoglutarate (2OG) and Fe(II)-dependent oxygenase superfamily protein
FvH4_2g07231	-0.745743	7.76858e-05	0.00198464	Down	22.7401	24.1032	29.0367	13.8294	16.9622	12.3312		AP2/B3-like transcriptional factor family protein
FvH4_2g08880	-0.80432	1.14654e-18	8.30714e-16	Down	2068.71	2311.16	2452.67	1270.08	1249.17	1203.41	ATGRP7,CCR2,GR-RBP7,GRP7	cold, circadian rhythm, and rna binding 2
FvH4_2g08940	-0.621982	0.000223535	0.00482863	Down	22.8827	26.0071	25.6236	12.1566	19.0115	14.955	KCS4	3-ketoacyl-CoA synthase 4
FvH4_2g09260	-1.34927	9.91302e-05	0.00242785	Down	5.55806	4.77255	4.61562	1.89282	1.3743	2.29848
FvH4_2g09530	-0.65437	0.000279913	0.00578077	Down	307.096	291.993	211.75	165.3	201.416	124.283
FvH4_2g09801	-1.06994	0.000268049	0.00558758	Down	9.42052	7.41192	7.54007	5.10444	3.47448	2.4977		Aminotransferase-like, plant mobile domain family protein
FvH4_2g09802	-1.31294	3.1687e-05	0.000934903	Down	6.45647	7.55833	6.81069	3.06504	2.25243	2.63699
FvH4_2g09920	-0.696893	0.00331605	0.0384811	Down	5.42783	7.86073	7.43131	3.35743	4.02004	4.75646	ATPAP10,PAP10	purple acid phosphatase 10
FvH4_2g10120	-0.685681	0.000130473	0.0030618	Down	8.95184	11.3612	12.2463	7.26358	6.05896	5.90666		MATE efflux family protein
FvH4_2g11841	-1.61103	0.00117544	0.0175901	Down	2.08943	1.96282	1.60229	0.785478	0.506518	0.470632		Ribonuclease H-like superfamily protein
FvH4_2g11953	-1.29741	0.00184044	0.0247131	Down	0.854134	0.859355	1.16163	0.372249	0.504339	0.243316		phosphotyrosyl phosphatase activator (PTPA) family protein
FvH4_2g12610	-1.68743	0.000275926	0.0057188	Down	2.22701	1.87277	1.30034	0.395266	0.348566	0.845302	LAC14	laccase 14
FvH4_2g12780	-0.664897	0.00349799	0.0394978	Down	6.08572	6.27284	4.94825	3.67534	2.95334	3.75393		Pseudouridine synthase family protein
FvH4_2g15270	-1.73026	0.00111806	0.016965	Down	0.864483	0.8829	0.982968	0.281741	0.258392	0.243086		Tetratricopeptide repeat (TPR)-like superfamily protein
FvH4_2g15840	-2.09437	0.00110877	0.0168979	Down	1.76867	1.23365	1.62004	0.546	0.398324	0.0951695		O-methyltransferase family protein
FvH4_2g16120	-2.75782	4.68383e-09	4.28669e-07	Down	2.46633	2.77179	3.79415	0.183218	0.756152	0.35129
FvH4_2g16130	-3.3611	2.14649e-06	9.61991e-05	Down	1.97065	4.4463	1.7926	0.398194	0.304328	0.0636225		Aminotransferase-like, plant mobile domain family protein
FvH4_2g16190	-2.70116	0.00240553	0.0303114	Down	0.356755	2.78203	0.927205	0.308944	0.236116	0.0493623	ATHCHIB,B-CHI,CHI-B,HCHIB,PR-3,PR3	basic chitinase
FvH4_2g17700	-0.598363	0.000631337	0.0110224	Down	9.28877	10.5019	12.7836	6.92452	7.1027	6.4345	sks3	SKU5 similar 3
FvH4_2g18520	-0.860735	0.00133806	0.0195197	Down	10.1118	9.11196	10.5852	5.59453	6.0418	4.0419		Integrase-type DNA-binding superfamily protein
FvH4_2g18570	-0.695604	3.51773e-06	0.000145643	Down	17.6594	22.3842	16.2985	11.2378	11.6346	10.2402		Vacuolar iron transporter (VIT) family protein
FvH4_2g18580	-0.962355	1.65998e-05	0.000536531	Down	8.70885	13.5019	11.0329	5.06224	4.60586	6.50919		Vacuolar iron transporter (VIT) family protein
FvH4_2g20911	-2.04785	0.00463073	0.0487558	Down	3.45793	1.09601	3.42454	0.563482	0.516783	0.756268		Ribosomal protein L19e family protein
FvH4_2g20950	-0.646931	0.000167309	0.00376368	Down	60.2053	63.621	57.6192	31.2054	45.556	33.7719
FvH4_2g21000	-0.982661	2.73711e-05	0.000823588	Down	10.585	10.4005	14.0418	3.5172	6.92003	6.44748		Long-chain fatty alcohol dehydrogenase family protein
FvH4_2g21690	-1.17898	0.00223228	0.0286896	Down	3.59784	10.8986	7.66335	4.40289	2.34767	2.50309	DMR6	2-oxoglutarate (2OG) and Fe(II)-dependent oxygenase superfamily protein
FvH4_2g23350	-0.656081	8.93035e-05	0.00222798	Down	23.583	23.0851	19.7047	11.7792	13.2583	15.0907		Plant protein of unknown function (DUF868)
FvH4_2g24090	-1.08869	0.00349161	0.039477	Down	5.61173	5.44582	4.01759	1.88987	1.6851	3.15379
FvH4_2g24930	-0.697911	0.00258165	0.0320201	Down	16.3299	17.4739	16.9695	11.8001	9.39427	8.58904	MUB5	membrane-anchored ubiquitin-fold protein 5 precursor
FvH4_2g25210	-0.70921	7.43808e-05	0.00192471	Down	304.104	272.633	277.589	198.186	109.795	189.881	ATGSTF5,ATGSTF8,GST6,GSTF8	glutathione S-transferase phi 8
FvH4_2g25280	-1.67565	1.32247e-08	1.12178e-06	Down	15.9904	25.7558	14.5969	6.54176	7.04302	3.21748
FvH4_2g25390	-2.17421	0.00144096	0.0206239	Down	0.716043	4.51	2.56781	0.278241	0.382773	0.960266		alpha/beta-Hydrolases superfamily protein
FvH4_2g26470	-0.689677	6.85926e-08	4.79019e-06	Down	26.0524	24.5297	26.0182	15.3191	15.9255	14.0184	ATTT12,TT12	MATE efflux family protein
FvH4_2g27160	-0.659939	3.06435e-06	0.000129966	Down	92.9314	86.9744	96.577	48.8359	49.2927	68.5011	ILL6	IAA-leucine resistant (ILR)-like gene 6
FvH4_2g27180	-1.08444	0.000446225	0.00840672	Down	11.2739	10.0567	17.1183	8.12593	5.25496	3.86174	ARR9,ATRR4	response regulator 9
FvH4_2g29824	-1.59013	7.55125e-06	0.000278787	Down	1.24637	1.04775	1.30382	0.22666	0.519688	0.398367	ABCG40,ATABCG40,ATPDR12,PDR12	pleiotropic drug resistance 12
FvH4_2g29871	-2.09925	0.00366877	0.0409476	Down	0.268318	1.61114	0.671207	0.216868	0.217541	0.12994	CRK10,RLK4	cysteine-rich RLK (RECEPTOR-like protein kinase) 10
FvH4_2g30440	-1.59516	0.00204062	0.0267604	Down	4.40999	3.45393	5.23244	2.03402	1.55454	0.557127	ATHIR1,HIR1	SPFH/Band 7/PHB domain-containing membrane-associated protein family
FvH4_2g31371	-2.5706	4.95923e-07	2.82387e-05	Down	1178.32	1084.57	2025.24	168.436	360.129	158.038	HSP17.6II	17.6 kDa class II heat shock protein
FvH4_2g31850	-2.66656	1.29013e-09	1.41095e-07	Down	852.72	296.427	529.808	89.9304	72.2836	90.8243	ATZIP4,ZIP4	zinc transporter 4 precursor
FvH4_2g32930	-0.741506	0.000442294	0.00835076	Down	51.1611	46.1731	69.2907	34.1145	37.2655	23.5648	FRO1	NADH-ubiquinone oxidoreductase-related
FvH4_2g34400	-0.980365	2.90382e-09	2.83219e-07	Down	105.041	123.268	87.0577	62.0846	43.9775	46.03	COR27	cold regulated gene 27
FvH4_2g34430	-1.45981	0.00176186	0.023958	Down	3.26649	4.04165	6.76809	0.953384	2.6063	1.33581		Thioredoxin superfamily protein
FvH4_2g34930	-0.620998	0.00270053	0.0330468	Down	10.8543	8.43117	11.6852	7.43371	6.7613	5.00619		Protein of unknown function, DUF547
FvH4_2g35260	-1.29827	0.000472714	0.00876336	Down	1.18123	2.23783	1.26412	0.438754	0.663947	0.70664		Protein kinase family protein with leucine-rich repeat domain
FvH4_2g36290	-1.96393	9.98639e-09	8.55435e-07	Down	47.2956	15.0985	31.2104	8.21275	6.236	8.48679	ATGLB3,GLB3	hemoglobin 3
FvH4_2g36490	-0.803526	0.00334541	0.0387019	Down	8.1979	10.9293	8.78372	5.41544	4.01713	5.72603		ChaC-like family protein
FvH4_2g36850	-0.860451	0.00078783	0.0130721	Down	1.58188	1.9319	1.72248	0.866817	0.791873	1.07769		NB-ARC domain-containing disease resistance protein
FvH4_2g37320	-1.10427	1.52742e-05	0.000500193	Down	4.45074	4.6172	6.15993	2.56369	2.70578	1.48244		BTB/POZ domain-containing protein
FvH4_2g37381	-0.603603	7.45691e-06	0.00027589	Down	26.6591	30.6277	31.6977	15.704	20.7729	19.2583	SBE2.2	starch branching enzyme 2.2
FvH4_2g37780	-1.03219	2.83278e-08	2.19907e-06	Down	31.9062	24.3201	39.2592	12.5	17.3655	14.6397	sks5	SKU5 similar 5
FvH4_2g37820	-2.47531	2.5411e-08	1.99041e-06	Down	483.643	164.777	302.976	57.1798	46.5893	59.9528		Prolyl oligopeptidase family protein
FvH4_2g38290	-2.37431	0.00037037	0.0071799	Down	3.51521	3.8377	5.26878	0.96858	0.555193	0.773788
FvH4_2g38620	-0.758664	0.00400708	0.0437211	Down	1.44129	2.04338	1.61607	1.11234	1.08971	0.668898		disease resistance protein (TIR-NBS-LRR class), putative
FvH4_2g39170	-0.971131	0.00111501	0.0169483	Down	3.27946	3.83605	5.0607	1.69045	1.66663	2.5281	TOP1,TOP1BETA	DNA topoisomerase 1 beta
FvH4_2g39260	-0.982685	0.00137604	0.0198903	Down	2.8637	3.03262	3.64694	1.30195	2.12276	1.19267	BLH3	BEL1-like homeodomain 3
FvH4_2g39270	-0.644723	0.000211655	0.00462953	Down	18.1214	20.3311	17.9747	11.0629	13.9776	9.37326	BLH11	BEL1-like homeodomain 11
FvH4_2g39370	-0.818788	0.00293072	0.0351949	Down	3.91232	3.63055	4.00368	2.09491	2.17505	1.97043		Clathrin adaptor complexes medium subunit family protein
FvH4_2g39520	-1.10764	0.00195676	0.0259461	Down	863.121	730.771	803.628	492.8	198.517	368.936	DFR,M318,TT3	dihydroflavonol 4-reductase
FvH4_2g39580	-0.824859	7.98849e-12	1.54346e-09	Down	58.5608	57.4789	69.816	32.9215	33.2125	33.725		pfkB-like carbohydrate kinase family protein
FvH4_2g39880	-0.739761	0.000270033	0.00561675	Down	9.58417	8.56437	8.0279	4.03171	5.37256	5.54984		O-Glycosyl hydrolases family 17 protein
FvH4_2g40260	-1.04237	4.99731e-06	0.000196602	Down	14.6623	26.1289	27.2709	9.11208	10.3294	11.9075		Protein of unknown function (DUF607)
FvH4_2g41070	-2.36317	2.7689e-05	0.000831579	Down	2.70817	3.88418	3.44162	0.107298	0.55353	1.18292	ATWRKY40,WRKY40	WRKY DNA-binding protein 40
FvH4_3g00441	-1.18888	3.50915e-12	7.50519e-10	Down	56.7811	79.1134	50.7178	24.2036	26.6741	26.985		Heavy metal transport/detoxification superfamily protein
FvH4_3g00490	-1.45909	0.0037627	0.0416219	Down	5.79129	5.72984	9.87757	1.82844	3.1442	2.45401
FvH4_3g01080	-7.46206	9.87105e-28	1.9072e-24	Down	43.2486	5.92493	36.3255	0.169578	0.129603	0.162569		Protein of unknown function (DUF506)
FvH4_3g01720	-0.880199	0.0026566	0.0327164	Down	8.12892	4.36615	6.42567	3.51348	2.66846	3.62087	MAPKKK16	mitogen-activated protein kinase kinase kinase 16
FvH4_3g02900	-1.57703	5.5306e-07	3.04671e-05	Down	7.11693	5.09767	7.6642	2.5109	2.66045	1.20356		Sulfite exporter TauE/SafE family protein
FvH4_3g02910	-0.629291	2.68757e-06	0.000116835	Down	150.538	179.146	148.791	101.175	110.644	82.6084	bHLH105,ILR3	basic helix-loop-helix (bHLH) DNA-binding superfamily protein
FvH4_3g03310	-1.45052	0.00205385	0.0268731	Down	0.590258	1.4269	1.29438	0.31947	0.463907	0.367518		S-locus lectin protein kinase family protein
FvH4_3g04200	-0.832325	1.59198e-06	7.52255e-05	Down	20.6467	24.2066	27.2417	14.2016	14.3632	9.96727	ATSNF4,SNF4	homolog of yeast sucrose nonfermenting 4
FvH4_3g04381	-1.04765	0.00277863	0.0338832	Down	7.41891	8.85885	9.09479	5.1531	3.35656	3.1437
FvH4_3g05060	-0.61832	0.00326509	0.0380367	Down	33.679	67.5562	44.1808	25.9782	27.7961	36.1358		Chaperone DnaJ-domain superfamily protein
FvH4_3g05370	-0.793763	0.000146875	0.00336497	Down	78.9312	56.6107	87.7483	49.7894	31.5188	41.3061	JAZ8,TIFY5A	jasmonate-zim-domain protein 8
FvH4_3g05420	-0.86073	0.00242859	0.0305356	Down	19.7311	28.3183	26.973	12.7671	15.4066	11.1658		Heavy metal transport/detoxification superfamily protein
FvH4_3g05570	-0.753286	1.75791e-06	8.2173e-05	Down	18.3945	18.0424	16.4629	11.4699	9.15449	9.25598		Protein of unknown function (DUF616)
FvH4_3g05950	-1.24832	0.00474966	0.0498142	Down	7.2887	16.8431	6.07764	3.31374	5.62798	3.17677	HEL,PR-4,PR4	pathogenesis-related 4
FvH4_3g06513	-0.752375	0.00462556	0.0487558	Down	3.88169	6.61509	5.77729	2.55071	3.76484	2.8732	ATSRG1,SRG1	senescence-related gene 1
FvH4_3g06671	-1.17225	0.00364555	0.0407931	Down	4.26386	4.25885	2.11467	1.32901	2.1015	1.09834		Ribonuclease H-like superfamily protein
FvH4_3g07530	-0.922478	0.00126366	0.0186218	Down	3.48902	3.44284	3.20429	1.55913	2.05939	1.49469		Xanthine/uracil permease family protein
FvH4_3g10360	-1.6344	1.03665e-10	1.46555e-08	Down	3.7351	4.71891	5.87639	1.32907	1.60528	1.45616	WAK2	wall-associated kinase 2
FvH4_3g10413	-2.48436	0.000257472	0.00542031	Down	3.04043	2.14375	3.96132	0	1.02711	0.552153	WAK2	wall-associated kinase 2
FvH4_3g10760	-1.25408	3.09418e-08	2.35986e-06	Down	16.2578	21.2992	18.5702	7.09283	5.90586	9.3048	ATFAH1,FAH1	fatty acid hydroxylase 1
FvH4_3g10860	-4.27848	1.3425e-06	6.61324e-05	Down	0.77405	2.97608	0.650539	0.0340014	0.155917	0.032596		FAD-binding Berberine family protein
FvH4_3g11300	-3.52364	0.00215966	0.0278903	Down	0.0331511	3.18493	0.263863	0.0334929	0.191983	0.0642171		FAD-binding Berberine family protein
FvH4_3g11693	-0.695442	0.00118135	0.0176634	Down	7.22571	6.51168	9.97879	4.03503	5.3866	4.52992		Zinc finger (C3HC4-type RING finger) family protein
FvH4_3g12400	-1.09781	0.00265956	0.0327297	Down	2.51657	2.3157	4.33312	1.45287	1.5823	1.04461		P-loop containing nucleoside triphosphate hydrolases superfamily protein
FvH4_3g12900	-2.66652	2.4414e-06	0.000107315	Down	52.2609	13.4888	25.0951	4.12735	4.3277	5.25958	ZIP1	zinc transporter 1 precursor
FvH4_3g13190	-0.79026	0.00381932	0.0420343	Down	7.27984	4.35742	5.59299	3.03852	4.13447	2.36845	BP80-3;3,VSR3;3,VSR6	VACUOLAR SORTING RECEPTOR 6
FvH4_3g13820	-0.649566	0.000504801	0.00923026	Down	40.6492	37.7236	42.087	17.5477	23.4342	32.1511		Eukaryotic aspartyl protease family protein
FvH4_3g13900	-1.84957	0.00170432	0.0234466	Down	6.57753	2.94932	6.1435	2.49201	1.08832	0.568811		HSP20-like chaperones superfamily protein
FvH4_3g14020	-0.852875	0.00355481	0.0399319	Down	5.35616	4.10777	3.92596	2.68334	2.2046	2.18656		Lactate/malate dehydrogenase family protein
FvH4_3g14490	-9.43197	1.51569e-22	2.02741e-19	Down	78.7393	29.5763	41.2199	0.0492273	0.169303	0	ZIP1	zinc transporter 1 precursor
FvH4_3g15080	-0.918502	1.2022e-06	6.00719e-05	Down	4.51762	4.33535	3.83041	2.61456	1.95086	1.82585	CES101	lectin protein kinase family protein
FvH4_3g15960	-1.91218	9.6536e-05	0.00237386	Down	1.10476	1.14091	1.69753	0.361994	0.345827	0.289193		DEAD-box protein abstrakt, putative
FvH4_3g16200	-0.87547	4.62032e-06	0.000183981	Down	5.80388	6.16225	8.17667	3.3507	4.06287	3.04233		Leucine-rich receptor-like protein kinase family protein
FvH4_3g17240	-1.37087	0.000533283	0.00964959	Down	25.8964	31.059	36.4749	7.27107	9.54675	17.5455	CYP72A15	cytochrome P450, family 72, subfamily A, polypeptide 15
FvH4_3g17470	-1.1054	3.29956e-11	5.21601e-09	Down	38.1132	50.0037	40.7625	19.5867	22.1811	15.2593	ATSRG1,SRG1	senescence-related gene 1
FvH4_3g17481	-0.777288	7.73148e-06	0.000284234	Down	68.7513	65.4858	69.7904	38.2535	42.6999	32.6191
FvH4_3g20240	-0.953927	0.00274195	0.0334595	Down	1.29646	1.4154	1.27494	0.637215	0.588464	0.729659		Leucine-rich repeat transmembrane protein kinase
FvH4_3g21000	-0.606763	0.00399688	0.0436754	Down	35.6508	33.8362	31.3704	23.8916	18.6747	20.4749
FvH4_3g21680	-0.877952	0.00143527	0.0205753	Down	9.09299	9.33745	9.11085	5.27556	4.17099	4.79591		HSP20-like chaperones superfamily protein
FvH4_3g21940	-1.0516	1.72908e-10	2.33901e-08	Down	87.0624	98.1518	128.911	46.6283	56.9732	40.5726	THI1,THI4,TZ	thiazole biosynthetic enzyme, chloroplast (ARA6) (THI1) (THI4)
FvH4_3g22440	-0.76336	0.00443893	0.0473244	Down	4.04108	4.4118	3.87167	2.53282	2.47026	1.92076	CYP716A1	cytochrome P450, family 716, subfamily A, polypeptide 1
FvH4_3g23070	-1.24285	5.79805e-05	0.0015559	Down	4.76205	4.29832	6.60854	2.76547	2.08461	1.45269		Dihydrolipoamide succinyltransferase
FvH4_3g23870	-1.37405	9.73031e-08	6.58367e-06	Down	2.41509	2.71905	3.261	1.0675	1.00525	1.0051		Leucine-rich repeat protein kinase family protein
FvH4_3g24930	-0.617874	4.43469e-07	2.55347e-05	Down	79.747	76.9992	74.0042	45.9158	42.5575	54.6903		Glycosyl hydrolase superfamily protein
FvH4_3g24990	-1.13485	0.00156135	0.0219485	Down	3.25395	2.18614	2.15491	1.11992	1.07681	1.10826		XH/XS domain-containing protein
FvH4_3g25430	-1.01071	3.24622e-11	5.17876e-09	Down	7.31338	7.54717	9.48076	3.59326	3.77833	4.11772	ATMRP3,MRP3	multidrug resistance-associated protein 3
FvH4_3g25881	-0.745495	0.000800209	0.0132145	Down	33.9937	22.5901	21.047	17.3499	13.3687	13.4971
FvH4_3g26820	-0.73538	0.00177841	0.024066	Down	1.60686	2.00488	2.23922	1.12297	0.993523	1.21698		P-loop containing nucleoside triphosphate hydrolases superfamily protein
FvH4_3g27050	-1.14901	1.46138e-05	0.00048496	Down	83.1939	88.0314	67.361	42.6724	41.5078	18.4177		Thioesterase superfamily protein
FvH4_3g27051	-0.815412	0.00028664	0.00587667	Down	33.3714	32.6112	36.4858	21.1017	21.8936	12.5445
FvH4_3g30360	-2.79704	1.01942e-05	0.000365498	Down	1.67019	4.42829	0.930175	0.550992	0.276352	0.132054		Serine carboxypeptidase S28 family protein
FvH4_3g32370	-0.755722	0.00269874	0.0330468	Down	12.6041	14.5468	14.1269	8.18622	9.38473	5.75509	AKT1,ATAKT1,KT1	K+ transporter 1
FvH4_3g33060	-0.767716	1.47151e-06	7.02968e-05	Down	170.391	113.411	159.353	93.2734	72.0809	82.8613		GTP binding Elongation factor Tu family protein
FvH4_3g33510	-0.68118	0.0041074	0.0446119	Down	17.4365	14.4609	22.8896	12.3238	8.32086	11.8145	LBD1	LOB domain-containing protein 1
FvH4_3g34940	-0.703897	0.00183142	0.0246217	Down	22.8032	15.4113	23.6136	12.9591	9.43261	13.7381	GAMMA-TIP,GAMMA-TIP1,TIP1;1	gamma tonoplast intrinsic protein
FvH4_3g35820	-0.742369	0.00261455	0.032336	Down	1.99172	2.29525	2.83987	1.34151	1.5196	1.1942	NAP1;2,NFA02,NFA2	nucleosome assembly protein 1;2
FvH4_3g36240	-0.884539	0.00377068	0.0416727	Down	11.4298	10.3269	11.9506	6.63656	5.93439	4.83531	IDN2,RDM12	XH/XS domain-containing protein
FvH4_3g36320	-2.02973	1.46559e-06	7.0207e-05	Down	5.9439	6.27987	5.45046	1.35601	1.77662	1.0214	AGL29	AGAMOUS-like 29
FvH4_3g36850	-0.89651	0.000676207	0.0115848	Down	5.04715	3.76621	6.58912	2.64403	3.42478	1.82699		Leucine-rich repeat protein kinase family protein
FvH4_3g36890	-0.650696	1.31974e-05	0.000442177	Down	33.8593	44.0673	41.4081	26.9623	21.83	23.4247	LUX,PCL1	Homeodomain-like superfamily protein
FvH4_3g36954	-1.97657	0.0010685	0.0164207	Down	1.45861	13.1548	3.31705	1.15329	1.61595	1.53559		NAD(P)-binding Rossmann-fold superfamily protein
FvH4_3g37040	-1.55978	0.00031888	0.00643271	Down	8.31367	11.4967	14.2848	3.91972	2.13981	4.83134
FvH4_3g37330	-2.80913	3.69098e-22	4.58446e-19	Down	20.0931	25.1228	34.4621	3.40229	4.29044	3.15294		HSP20-like chaperones superfamily protein
FvH4_3g37360	-2.76146	3.12438e-06	0.000132189	Down	3.89044	4.12243	7.41614	0.346814	1.06024	0.775785		HSP20-like chaperones superfamily protein
FvH4_3g38620	-1.56112	0.000487764	0.0089847	Down	295.263	285.207	468.4	144.589	134.364	59.0969		HSP20-like chaperones superfamily protein
FvH4_3g38660	-1.11687	1.93037e-07	1.20655e-05	Down	10.2681	10.717	12.8053	4.07659	6.59162	4.19974	ATPLC4,PLC4	phosphatidylinositol-speciwc phospholipase C4
FvH4_3g38970	-0.888314	0.000514655	0.00936123	Down	16.4064	10.0278	15.7005	4.70099	7.41896	9.59866	ASN1,AT-ASN1,DIN6	glutamine-dependent asparagine synthase 1
FvH4_3g39550	-1.8233	6.1158e-08	4.35748e-06	Down	7.03447	12.8269	11.3172	2.72183	3.72705	1.957		CCT motif family protein
FvH4_3g40180	-2.97368	3.8653e-12	7.84351e-10	Down	7.02945	20.8978	6.39432	1.74817	1.12731	1.25693		Peroxidase superfamily protein
FvH4_3g40310	-0.819652	0.000345972	0.00685206	Down	7.1035	9.45631	7.39967	4.21345	3.92795	4.7495	ATOFP4,OFP4	ovate family protein 4
FvH4_3g41220	-6.12906	0.00011304	0.00271124	Down	0.0341731	2.46234	0.349712	0.0345255	0	0	CYP714A1	cytochrome P450, family 714, subfamily A, polypeptide 1
FvH4_3g41820	-0.766873	0.002201	0.0283926	Down	3.4878	2.83557	3.96584	1.77438	1.94821	2.03645		ATP binding;nucleic acid binding;helicases
FvH4_3g42570	-0.871725	0.00370473	0.0412049	Down	6.28762	4.85692	5.66556	2.81666	3.50384	2.47043	ATOPT1,OPT1	oligopeptide transporter 1
FvH4_3g42760	-1.27164	0.00378964	0.0417869	Down	0.62273	1.05901	0.735315	0.483963	0.30515	0.162386	ATCSLE1,CSLE1	cellulose synthase like E1
FvH4_3g42990	-1.05965	7.9744e-06	0.000290098	Down	5.14313	8.56715	8.80221	3.26769	3.03987	3.92862		Concanavalin A-like lectin protein kinase family protein
FvH4_3g44250	-0.67299	0.000354356	0.00695121	Down	24.4707	22.5757	32.1365	13.1697	17.7742	16.3555
FvH4_3g44580	-0.811733	0.000226679	0.00486632	Down	5.36037	4.45271	4.53155	3.08456	2.40243	2.30245		Disease resistance protein (TIR-NBS-LRR class) family
FvH4_3g44751	-2.20883	2.21757e-11	3.67251e-09	Down	4.26558	5.88241	5.87132	1.08873	1.35214	0.869777		Disease resistance-responsive (dirigent-like protein) family protein
FvH4_3g45320	-0.698496	0.000415837	0.00790315	Down	5.63458	8.59132	7.05564	4.37159	3.91016	4.16787	AAE18	acyl-activating enzyme 18
FvH4_3g45700	-0.721466	0.00068354	0.0116759	Down	3.01324	3.6879	3.17378	1.57022	2.05727	2.07366		NB-ARC domain-containing disease resistance protein
FvH4_3g46100	-0.615806	0.00292687	0.0351811	Down	17.2246	17.8388	18.1098	13.1113	11.9563	7.99867		oxidoreductases
FvH4_4g01660	-0.908605	1.71251e-07	1.10702e-05	Down	31.7418	54.7231	41.6317	21.9562	20.9389	21.8965	APS1	ATP sulfurylase 1
FvH4_4g05360	-6.89899	2.74323e-11	4.41686e-09	Down	83.5095	29.2615	60.9523	1.12494	0.184234	0.0770318	ATGSTU8,GSTU8	glutathione S-transferase TAU 8
FvH4_4g06020	-1.59635	3.80263e-05	0.00107869	Down	0.702476	1.65436	1.09544	0.35486	0.499799	0.233275		NB-ARC domain-containing disease resistance protein
FvH4_4g06480	-0.880523	3.55098e-11	5.56288e-09	Down	63.4503	71.1475	81.4094	35.6291	33.3611	42.579	scpl3	serine carboxypeptidase-like 3
FvH4_4g06650	-1.16185	1.17965e-05	0.000406376	Down	7.23044	6.77934	7.88291	2.36338	4.23651	2.76003		Leucine-rich repeat transmembrane protein kinase
FvH4_4g06651	-0.78855	2.58704e-05	0.000783728	Down	12.823	12.8957	13.9755	7.41835	7.88818	6.59639
FvH4_4g06700	-0.784383	1.32103e-09	1.43572e-07	Down	37.8902	41.8402	40.2629	21.4899	22.9124	21.9231	XTH23,XTR6	xyloglucan endotransglycosylase 6
FvH4_4g06912	-1.3268	0.00165851	0.0228538	Down	2.00948	2.13024	2.41736	0.765003	1.34924	0.394899	ACA8,AT-ACA8	autoinhibited Ca2+ -ATPase, isoform 8
FvH4_4g07090	-1.37591	0.00135235	0.019635	Down	2.82643	4.32001	3.45485	1.07084	1.22762	1.57409		basic helix-loop-helix (bHLH) DNA-binding superfamily protein
FvH4_4g08601	-1.21009	0.00181205	0.0244262	Down	14.0409	13.9843	22.4075	6.71952	8.84453	5.24886
FvH4_4g08890	-0.760277	2.81685e-08	2.19652e-06	Down	21.0355	20.9034	18.698	11.7777	11.6162	10.7232		alpha/beta-Hydrolases superfamily protein
FvH4_4g12160	-1.16011	0.00181519	0.0244495	Down	1.15668	2.17482	1.75363	0.735793	0.520996	0.892099		DNA binding;ATP binding
FvH4_4g13170	-0.717169	0.00138651	0.0200083	Down	9.56379	17.5708	14.8106	7.42708	9.58908	7.22378	EDA38,SBP2	selenium-binding protein 2
FvH4_4g13890	-1.14203	2.9253e-10	3.69568e-08	Down	36.826	31.1215	36.8867	18.5052	12.3253	14.3671		RNI-like superfamily protein
FvH4_4g14411	-1.58661	0.000327242	0.00656334	Down	8.70668	9.03603	13.4445	3.69234	5.10441	1.14521
FvH4_4g14520	-0.935267	2.8233e-12	6.13681e-10	Down	99.1881	118.964	126.353	50.005	66.6179	54.7772		Heavy metal transport/detoxification superfamily protein
FvH4_4g16900	-3.70697	1.13348e-16	5.79708e-14	Down	3.75667	3.90413	3.24475	0.182472	0.418373	0.209916		Major facilitator superfamily protein
FvH4_4g17370	-0.887634	0.000772721	0.0128858	Down	13.5975	15.3613	16.4023	9.07882	8.0799	6.18411
FvH4_4g17920	-0.840723	0.000558507	0.0099507	Down	11.8595	13.2974	10.0591	6.02328	7.79611	4.96716	ATVAMP724,VAMP724	vesicle-associated membrane protein 724
FvH4_4g18700	-0.672559	0.0030303	0.0361164	Down	3.34084	4.11723	3.86865	2.62983	2.32642	1.80648	IBR3	acyl-CoA dehydrogenase-related
FvH4_4g18951	-2.70356	4.62359e-06	0.000183981	Down	3.96578	18.4008	5.88718	0.779075	2.29664	1.06696	PYL11,RCAR5	PYR1-like 11
FvH4_4g19750	-1.6434	2.86388e-28	6.22501e-25	Down	15.2983	12.6599	14.8902	4.23496	3.91588	4.9045	HY3,OOP1,PHYB	phytochrome B
FvH4_4g21380	-1.39401	0.000697939	0.0118636	Down	1.55905	1.76027	0.893941	0.484654	0.246938	0.787275	PGP11	P-glycoprotein 11
FvH4_4g23050	-1.31022	1.06314e-12	2.641e-10	Down	40.6267	31.6909	41.8686	16.4927	15.7798	11.6502
FvH4_4g23360	-1.57472	0.000374842	0.00724236	Down	4.68226	4.02749	2.58134	1.36182	1.23253	1.03069
FvH4_4g25750	-0.761181	0.000216928	0.00470931	Down	3.54717	4.72031	4.03334	2.26436	2.59587	2.05111		NB-ARC domain-containing disease resistance protein
FvH4_4g26580	-0.661872	0.000486709	0.00897496	Down	10.5447	11.7385	15.8818	8.06867	7.48807	7.36682	BAT1	bidirectional amino acid transporter 1
FvH4_4g26581	-0.776725	0.000802033	0.013232	Down	24.7227	20.5364	21.8473	14.525	11.2048	11.5822	BAT1	bidirectional amino acid transporter 1
FvH4_4g26972	-1.02358	1.03218e-07	6.94365e-06	Down	26.7111	18.0502	25.8798	10.2393	12.8326	10.1072		Core-2/I-branching beta-1,6-N-acetylglucosaminyltransferase family protein
FvH4_4g26973	-0.764939	5.94066e-08	4.25112e-06	Down	65.7942	77.8841	82.0179	44.1521	47.3539	34.8677		Core-2/I-branching beta-1,6-N-acetylglucosaminyltransferase family protein
FvH4_4g27500	-0.668751	0.00204968	0.0268387	Down	11.3907	16.8174	14.9294	5.67684	9.23068	10.8844	ATXYL1,TRG1,XYL1	alpha-xylosidase 1
FvH4_4g27520	-1.37377	4.23695e-09	3.93991e-07	Down	40.5142	71.377	47.6488	18.9728	20.1393	19.3675	NIMIN-2	NIM1-interacting 2
FvH4_4g29310	-0.653324	0.000719802	0.0121403	Down	10.8822	10.3519	8.04434	7.12282	5.0644	5.54362		NB-ARC domain-containing disease resistance protein
FvH4_4g29460	-1.74624	6.34591e-05	0.00167959	Down	1.92401	2.78796	1.75017	0.777538	0.688789	0.3727	BAS1,CYP72B1,CYP734A1	Cytochrome P450 superfamily protein
FvH4_4g30170	-0.741602	7.63458e-05	0.00195808	Down	10.5564	13.2979	14.6414	7.61806	7.83766	6.44178	APE2,TPT	Glucose-6-phosphate/phosphate translocator-related
FvH4_4g30280	-0.707794	0.00236352	0.0300652	Down	4.61194	5.30537	5.94795	3.43989	2.47366	3.29771		Plant protein of unknown function (DUF247)
FvH4_4g30460	-9.14492	2.00144e-09	2.09657e-07	Down	20.5252	3.33249	10.9511	0	0	0.0509735	ATNRP1,NRP1	nodulin-related protein 1
FvH4_4g30470	-2.57242	5.11605e-06	0.00020077	Down	222.437	55.5877	155.536	22.697	26.1056	20.9716		Ankyrin repeat family protein
FvH4_4g30551	-0.631746	1.6832e-05	0.000543028	Down	33.0994	27.955	29.0726	15.8263	19.3209	20.3146		Glycosyltransferase family 61 protein
FvH4_4g32290	-1.00978	1.79158e-07	1.14958e-05	Down	62.214	47.8778	76.728	31.2178	33.8624	23.3515	ATMYB4,MYB4	myb domain protein 4
FvH4_4g33000	-0.788073	7.49648e-05	0.00193407	Down	5.58262	6.18901	6.31505	3.57599	3.2663	3.1216	TBL2	Plant protein of unknown function (DUF828)
FvH4_4g33490	-0.752861	1.96951e-06	9.01259e-05	Down	40.0667	45.2413	45.4627	31.0252	22.8462	19.9461	ADO3,FKF1	flavin-binding, kelch repeat, f box 1
FvH4_4g33760	-0.72804	0.000745816	0.0125183	Down	15.7556	18.799	16.8382	8.00254	10.8694	10.6738		Caleosin-related family protein
FvH4_4g34630	-1.48234	1.28988e-11	2.31234e-09	Down	76.1665	44.1149	91.566	26.9651	22.0712	23.2377	XET,XTH33	xyloglucan:xyloglucosyl transferase 33
FvH4_4g34810	-0.657613	1.93747e-08	1.58172e-06	Down	95.7954	79.8422	95.9371	58.2543	53.2151	52.5593		NHL domain-containing protein
FvH4_4g35050	-1.89998	3.10914e-07	1.8579e-05	Down	4.35816	6.41293	4.26603	0.804045	2.10689	0.954338	UGT74B1	UDP-glucosyl transferase 74B1
FvH4_4g35790	-1.86804	1.22713e-05	0.000420052	Down	313.382	237.723	544.832	97.3204	68.2066	120.352	ATUGT85A1,UGT85A1	UDP-Glycosyltransferase superfamily protein
FvH4_4g36370	-1.09922	0.00230946	0.0295071	Down	172.679	80.7475	103.665	47.1224	59.6159	52.6307	MIOX1	myo-inositol oxygenase 1
FvH4_4g36601	-1.594	1.76615e-06	8.23366e-05	Down	2.41045	2.29917	2.82738	0.666505	1.08735	0.638956	ATPSKR1,PSKR1	phytosulfokin receptor 1
FvH4_4g37010	-0.795433	0.000294799	0.00601673	Down	13.6199	14.2975	17.6991	9.29959	7.02073	8.62528
FvH4_4g37080	-1.54969	6.66308e-07	3.58713e-05	Down	8.88534	11.7547	13.1539	3.7316	5.48866	1.78868		DNAJ heat shock N-terminal domain-containing protein
FvH4_4g37260	-1.23004	0.00302124	0.0360814	Down	1.59548	2.06592	1.77197	0.862198	0.730578	0.610936		Eukaryotic aspartyl protease family protein
FvH4_5g00270	-2.06708	1.18133e-05	0.000406376	Down	2.32754	9.04619	3.38758	1.08171	1.07833	1.17226		Haloacid dehalogenase-like hydrolase (HAD) superfamily protein
FvH4_5g01170	-1.16891	1.79093e-10	2.39557e-08	Down	2488.51	2206.82	2395.01	1306.29	664.73	1033.32	ANS,LDOX,TDS4,TT18	leucoanthocyanidin dioxygenase
FvH4_5g01540	-0.70683	0.000701835	0.0119066	Down	24.2636	29.9856	25.3484	17.7943	17.9744	10.6767	AtPP2-A12,PP2-A12	phloem protein 2-A12
FvH4_5g01600	-0.682459	0.00114075	0.0172342	Down	74.5055	87.4811	101.217	58.9462	65.1007	31.9229	CYP87A2	cytochrome P450, family 87, subfamily A, polypeptide 2
FvH4_5g01840	-3.08893	1.68674e-33	9.77689e-30	Down	36.6826	30.794	25.1071	4.74954	3.21744	2.41459	ATOSM34,OSM34	osmotin 34
FvH4_5g02320	-0.776118	1.09825e-07	7.31704e-06	Down	26.4998	35.6247	26.9021	16.3788	16.9312	16.138		Protein kinase protein with tetratricopeptide repeat domain
FvH4_5g03731	-3.38603	0.00120419	0.017974	Down	0.0648082	2.02827	0.319327	0.109127	0	0.104617	ATCHX17,CHX17	cation/H+ exchanger 17
FvH4_5g06210	-2.57249	4.79083e-05	0.001314	Down	3.436	2.59276	0.976735	0.255252	0.64377	0.244702	BG1	beta-1,3-glucanase 1
FvH4_5g06576	-0.966887	0.00366346	0.0409145	Down	3.02472	5.17846	3.47837	2.46556	1.95071	1.26505	CYP71A25	cytochrome P450, family 71, subfamily A, polypeptide 25
FvH4_5g06600	-2.56412	1.44708e-07	9.49556e-06	Down	2.00187	3.33579	1.9967	0.567722	0.447452	0.17008	CYP71B34	cytochrome P450, family 71, subfamily B, polypeptide 34
FvH4_5g06621	-0.706974	0.00196694	0.0260496	Down	4.60876	6.09593	5.57636	3.46236	3.45601	2.57528		glyoxal oxidase-related protein
FvH4_5g07361	-0.73833	0.000814166	0.0133814	Down	8.70765	11.0229	9.84038	4.74954	6.06364	6.05372	EMB2423	embryo defective 2423
FvH4_5g08282	-0.966379	7.96578e-07	4.22308e-05	Down	7.39681	10.2068	10.693	4.0838	4.96833	4.71399	ATPAP27,PAP27	purple acid phosphatase 27
FvH4_5g09180	-1.5362	0.000293747	0.00600231	Down	3.90381	12.7332	4.49367	1.60684	2.4003	2.89413	PHT3;2	phosphate transporter 3;2
FvH4_5g10280	-0.698629	0.000260401	0.00546873	Down	4.82726	4.6659	6.20559	3.43257	3.16946	2.60575		Serine protease inhibitor (SERPIN) family protein
FvH4_5g11100	-0.715418	1.8864e-05	0.000601883	Down	15.8615	16.0624	20.1667	10.8938	11.3682	7.94486	MEE66	F-box family protein
FvH4_5g11250	-0.875412	0.00291274	0.0351074	Down	2.08421	1.81596	2.30151	1.01236	1.34626	0.873462		Calmodulin binding protein-like
FvH4_5g11670	-0.897027	0.00177805	0.024066	Down	8.37707	8.07384	7.06951	4.95906	4.24487	2.85245		RING/U-box superfamily protein
FvH4_5g11680	-1.2831	6.93179e-13	1.7726e-10	Down	15.655	11.6495	15.1044	5.10916	6.44569	5.08546	ATCSLG3,CSLG3	cellulose synthase like G3
FvH4_5g11930	-2.21299	1.28904e-06	6.38608e-05	Down	3.85832	8.15281	3.32574	1.25745	0.720776	1.14521	AtMYB62,BW62B,BW62C,MYB62	myb domain protein 62
FvH4_5g12270	-1.6787	4.21989e-05	0.00117596	Down	8.92743	5.84786	7.71478	1.68364	2.61947	2.42107
FvH4_5g12400	-1.25768	0.00210501	0.0273572	Down	1.38716	1.69471	1.91527	0.633996	0.612056	0.735747	CYP75B1,D501,TT7	Cytochrome P450 superfamily protein
FvH4_5g14400	-1.13701	1.85068e-06	8.53622e-05	Down	107.515	122.332	117.405	27.3643	58.9193	64.0516
FvH4_5g14790	-0.770367	6.45071e-05	0.00169957	Down	25.242	24.1493	25.2273	12.7512	17.6955	11.3234		Biotin/lipoate A/B protein ligase family
FvH4_5g15540	-0.854752	0.00260499	0.0322407	Down	6.55605	9.49311	11.4566	5.50809	4.15638	4.7457		NAD(P)-binding Rossmann-fold superfamily protein
FvH4_5g15620	-0.946575	0.00423834	0.0457483	Down	3.0963	7.38341	5.42	2.46966	3.11435	2.2492		Major facilitator superfamily protein
FvH4_5g17300	-0.998465	2.29496e-16	9.97677e-14	Down	137.401	173.203	130.688	68.3371	67.5876	74.2026	NMT1,PEAMT,XPL1	S-adenosyl-L-methionine-dependent methyltransferases superfamily protein
FvH4_5g17690	-1.18817	9.50396e-08	6.48096e-06	Down	33.7307	63.6719	35.632	18.9631	15.6271	20.8139	ATMKK9,MKK9	MAP kinase kinase 9
FvH4_5g18530	-0.83322	0.00241024	0.0303488	Down	6.82675	5.76768	8.93264	5.06022	3.85413	2.59166	CYP72A15	cytochrome P450, family 72, subfamily A, polypeptide 15
FvH4_5g18720	-1.02834	0.00113452	0.017166	Down	689.814	509.69	891.172	396.194	348.398	231.6	ATHSP23.6-MITO,HSP23.6-MITO	mitochondrion-localized small heat shock protein 23.6
FvH4_5g18860	-1.62665	4.23653e-09	3.93991e-07	Down	10.3942	7.00271	9.79777	3.82578	2.55098	2.02095		Nucleotide-diphospho-sugar transferases superfamily protein
FvH4_5g19840	-0.691125	0.000813676	0.0133814	Down	75.8998	105.42	60.1606	54.9628	34.721	52.5175	ATERF-1,ERF-1	ethylene responsive element binding factor 1
FvH4_5g20770	-0.608253	2.15389e-05	0.000674846	Down	46.654	43.9293	36.4772	27.0401	23.727	28.6301		Protein kinase superfamily protein
FvH4_5g21120	-4.22075	9.36295e-05	0.00231267	Down	2.84214	21.5037	2.32982	0.400667	0.306218	0.640177	AT-EXPR,ATEXLB1,ATEXPR1,ATHEXP,BETA,3.1,EXLB1,EXPR	expansin-like B1
FvH4_5g23750	-0.609947	0.00346298	0.0393312	Down	12.5754	9.79086	14.6978	7.69392	7.36963	8.05526	UFD1	ubiquitin fusion degradation 1
FvH4_5g24510	-1.2235	1.06056e-43	1.8442e-39	Down	214.741	231.72	237.514	93.874	90.1545	94.7007		Pectinacetylesterase family protein
FvH4_5g24521	-1.43223	0.000969539	0.0152711	Down	1.21454	1.40396	0.71081	0.505261	0.413739	0.259488		MuDR family transposase
FvH4_5g26030	-0.641437	4.3574e-05	0.00120462	Down	32.6584	38.4015	32.0084	19.6488	24.8327	18.4813		NAD(P)-binding Rossmann-fold superfamily protein
FvH4_5g27190	-2.58711	1.94281e-07	1.20655e-05	Down	1.12967	2.55911	4.20675	0.485061	0.490656	0.273536		TTF-type zinc finger protein with HAT dimerisation domain
FvH4_5g28720	-0.763221	0.00240243	0.0303045	Down	5.50943	4.61414	6.99399	3.50749	3.01576	3.07013	COB	COBRA-like extracellular glycosyl-phosphatidyl inositol-anchored protein family
FvH4_5g28890	-1.09347	0.000125501	0.00295308	Down	3.45075	3.65652	3.77945	1.87134	1.96899	1.03216	GCS1,HAP2	hapless 2
FvH4_5g31790	-0.919173	1.05772e-06	5.42556e-05	Down	26.8122	31.6179	31.9093	14.7433	19.7249	11.0275		Major facilitator superfamily protein
FvH4_5g31830	-5.65267	1.13315e-10	1.58906e-08	Down	20.8917	7.06299	15.1789	0.286955	0.0365518	0.489056		Major facilitator superfamily protein
FvH4_5g31840	-5.68934	2.27541e-08	1.815e-06	Down	2.1233	0.545434	2.66286	0.031547	0.0723314	0		Major facilitator superfamily protein
FvH4_5g32640	-3.44385	0.000188034	0.00415467	Down	0.489776	1.993	0.759416	0.0899685	0.154711	0.0431249	ATOPR1,OPR1	12-oxophytodienoate reductase 1
FvH4_5g32680	-0.604717	3.90087e-05	0.00109979	Down	37.4581	50.6534	52.1645	31.1069	29.252	27.3017	ATOPR2,OPR2	12-oxophytodienoate reductase 2
FvH4_5g32870	-0.861776	0.0044232	0.0472115	Down	2.31724	1.62979	2.25482	1.12555	0.980654	1.14377		Pentatricopeptide repeat (PPR) superfamily protein
FvH4_5g34300	-1.01925	2.18562e-06	9.74505e-05	Down	3.5069	3.09587	4.19742	1.7122	1.65192	1.70643		Di-glucose binding protein with Kinesin motor domain
FvH4_5g34520	-1.0813	0.000698911	0.0118685	Down	22.3365	18.1982	28.2789	11.856	14.5185	4.64971	MAPKKK21	mitogen-activated protein kinase kinase kinase 21
FvH4_5g35490	-1.62822	0.0046041	0.0486207	Down	1.08757	4.29272	1.18907	0.591656	0.775175	0.64823		Predicted AT-hook DNA-binding family protein
FvH4_5g36230	-0.843616	0.000554463	0.00991029	Down	12.2421	23.0466	15.9858	9.96456	10.5216	6.66175		RING/U-box superfamily protein
FvH4_5g36641	-1.15624	3.7588e-05	0.00106975	Down	6.39404	4.48754	5.36625	2.73011	2.46858	1.76942		Ankyrin repeat family protein
FvH4_5g37170	-1.94767	5.67011e-06	0.000217655	Down	5.15261	2.78305	3.76198	1.15074	1.13076	0.630388		alpha/beta-Hydrolases superfamily protein
FvH4_5g37380	-0.703105	6.23837e-16	2.35824e-13	Down	176.459	181.211	193.412	107.722	104.913	109.565		Major facilitator superfamily protein
FvH4_5g37700	-1.57331	8.39385e-05	0.00211844	Down	1.63079	3.66709	2.49086	0.66396	1.26861	0.565792		tetratricopeptide repeat (TPR)-containing protein
FvH4_6g00420	-1.99188	3.27063e-18	2.18742e-15	Down	12.798	13.6787	21.1216	4.41181	3.81274	3.15582	scpl20	serine carboxypeptidase-like 20
FvH4_6g00430	-0.832724	1.62862e-12	3.82704e-10	Down	207.092	213.296	191.979	125.993	96.548	104.786		Protein phosphatase 2C family protein
FvH4_6g00590	-2.57303	0.000184107	0.00408083	Down	0.90489	1.63004	1.69771	0.182844	0.419227	0.0876433		Protein of unknown function (DUF707)
FvH4_6g00960	-1.06365	4.716e-07	2.69758e-05	Down	35.3594	32.2118	35.9348	20.1258	9.51099	17.4875		UDP-Glycosyltransferase superfamily protein
FvH4_6g01480	-1.01608	1.83114e-08	1.50197e-06	Down	13.7415	16.9494	15.0822	7.91876	8.23431	5.40161		receptor serine/threonine kinase, putative
FvH4_6g01490	-0.64214	3.27475e-07	1.93033e-05	Down	43.0658	56.42	54.7343	31.3762	33.4969	29.0923	PR5K	PR5-like receptor kinase
FvH4_6g03341	-0.696586	0.00176462	0.0239726	Down	14.5297	11.5433	11.7898	7.581	6.47867	8.19263		Ribosomal protein S3Ae
FvH4_6g04001	-0.836391	6.97398e-06	0.000259125	Down	38.8499	50.7124	50.3634	23.7968	20.2161	30.357
FvH4_6g04421	-0.812497	0.000120917	0.0028607	Down	8.53398	6.76487	7.34102	4.08607	4.34049	3.88124
FvH4_6g04990	-0.614951	0.00246027	0.030867	Down	8.67702	13.0728	13.2998	6.38201	7.27618	8.06799	RBK2	ROP binding protein kinases 2
FvH4_6g05850	-1.01862	0.00177791	0.024066	Down	0.751326	1.19309	0.94491	0.471545	0.487843	0.396926		Tetratricopeptide repeat (TPR)-like superfamily protein
FvH4_6g06890	-12.7048	1.00748e-11	1.84411e-09	Down	89.1569	11.5395	139.537	0	0	0	AtPP2-B15,PP2-B15	phloem protein 2-B15
FvH4_6g07170	-1.20425	0.00310444	0.0366934	Down	1.92164	1.92597	3.51037	0.986644	1.42299	0.640746		Polynucleotidyl transferase, ribonuclease H-like superfamily protein
FvH4_6g07501	-0.622253	3.59093e-06	0.000147968	Down	29.7624	36.5904	38.1695	23.1261	22.379	19.0725		Galactose oxidase/kelch repeat superfamily protein
FvH4_6g08100	-1.12223	3.23145e-05	0.000949183	Down	65.7449	106.663	74.582	34.4472	52.0637	21.4726
FvH4_6g08381	-0.648195	1.60221e-05	0.000520763	Down	25.1287	27.9266	29.441	17.6733	18.7331	13.7156		Protein kinase superfamily protein
FvH4_6g08620	-0.64622	0.00171322	0.0235242	Down	21.7083	37.4116	32.3032	20.5538	20.821	14.1078	ATMYB61,MYB61	myb domain protein 61
FvH4_6g08820	-1.58156	0.000635715	0.0110655	Down	1.68216	3.07411	2.74434	0.44335	1.35536	0.602118		Replication factor-A protein 1-related
FvH4_6g08830	-0.763279	0.00432928	0.0465149	Down	6.71812	10.6789	8.73891	5.04982	5.91364	3.69589		Tetratricopeptide repeat (TPR)-like superfamily protein
FvH4_6g09750	-1.86989	2.01642e-09	2.09961e-07	Down	7.35138	12.2912	8.06668	1.81784	2.02444	3.33603	ATWRKY70,WRKY70	WRKY DNA-binding protein 70
FvH4_6g10421	-4.41818	1.70556e-15	5.93158e-13	Down	7.17588	2.58172	5.42415	0.411925	0.188893	0.0789797		alpha/beta-Hydrolases superfamily protein
FvH4_6g11310	-0.586559	1.68881e-06	7.91556e-05	Down	52.1322	53.9598	57.6332	39.3712	31.393	32.9676	FAD8	fatty acid desaturase 8
FvH4_6g12160	-1.02126	0.00155882	0.0219306	Down	7.45971	6.1496	7.78971	4.46045	2.99756	2.5804		Cysteine proteinases superfamily protein
FvH4_6g12430	-3.36103	0.00206471	0.0269796	Down	0.156217	2.38768	0.213154	0.157828	0	0.0907826	LAC7	laccase 7
FvH4_6g12680	-0.956715	0.00318769	0.0374026	Down	14.0915	33.3325	18.8775	14.9732	10.5994	6.82417	ATGSTU8,GSTU8	glutathione S-transferase TAU 8
FvH4_6g12770	-1.098	7.83089e-09	6.87734e-07	Down	15.0994	12.4289	10.424	6.20496	5.30903	5.39717		Major facilitator superfamily protein
FvH4_6g13200	-1.13719	0.0038409	0.042245	Down	1.5285	3.4813	2.15751	0.745504	1.46511	0.893363	RLK	receptor lectin kinase
FvH4_6g14330	-0.940901	0.000132545	0.00310622	Down	19.0897	16.8502	19.0891	9.84846	8.93818	8.52348		Histone superfamily protein
FvH4_6g15200	-0.775601	3.59283e-05	0.00103437	Down	34.7096	41.2218	38.7579	22.0484	26.0789	15.7018	APX1B,APX2	ascorbate peroxidase 2
FvH4_6g15810	-0.792734	8.98573e-05	0.00223858	Down	91.3955	68.3808	93.2937	47.5411	59.2206	32.5765
FvH4_6g16230	-1.16935	6.51694e-16	2.41113e-13	Down	42.4071	44.9567	58.3643	18.9771	21.2534	21.4114		UDP-Glycosyltransferase superfamily protein
FvH4_6g16870	-0.663807	0.00338818	0.0388123	Down	15.0925	13.312	18.5185	10.0793	9.87602	8.2587	ATRAB,ATRAB,ALPHA,ATRAB18B,ATRABC2A,RABC2A	RAB GTPase homolog C2A
FvH4_6g16872	-1.51688	0.000311881	0.0063135	Down	10.9463	10.4378	7.72007	4.75966	3.20971	1.74465
FvH4_6g17080	-2.16406	2.55707e-18	1.7786e-15	Down	11.2221	10.3578	13.2835	3.362	1.68109	2.33156	UGT73D1	UDP-glucosyl transferase 73D1
FvH4_6g17760	-0.67852	3.20061e-06	0.000134759	Down	44.378	39.3126	47.5795	27.615	25.9667	24.5401		Thioredoxin superfamily protein
FvH4_6g18390	-1.05329	6.60247e-11	9.7297e-09	Down	101.042	116.405	112.459	63.1371	38.305	49.7154		Eukaryotic protein of unknown function (DUF914)
FvH4_6g18810	-1.38701	0.000703325	0.0119202	Down	5.09247	5.55965	4.79209	2.6612	1.32202	1.61576
FvH4_6g19450	-1.04351	1.71154e-07	1.10702e-05	Down	30.4571	29.5054	31.3904	18.0787	9.78197	14.2639	ATAN11,LWD1	Transducin/WD40 repeat-like superfamily protein
FvH4_6g19650	-1.52954	8.78062e-12	1.67787e-09	Down	10.0229	11.2416	12.376	4.70713	2.85685	3.48871		Glycosyltransferase family 61 protein
FvH4_6g22650	-0.587338	0.000438915	0.008305	Down	23.1124	26.3	25.4863	13.6154	16.5793	17.2457		D111/G-patch domain-containing protein
FvH4_6g23260	-0.708066	2.73756e-05	0.000823588	Down	13.6826	21.3432	19.4028	9.61548	10.6861	11.3436		exostosin family protein
FvH4_6g23970	-3.83196	2.56713e-05	0.000781102	Down	0.269235	3.15979	0.918408	0.0680027	0.194897	0.032596		Glycosyltransferase family 61 protein
FvH4_6g24010	-1.58238	0.000555547	0.00991829	Down	0.748443	1.16376	1.3668	0.297882	0.367762	0.373437		pentatricopeptide (PPR) repeat-containing protein
FvH4_6g24040	-1.04427	0.00376081	0.0416219	Down	1.38956	1.5722	1.83856	0.842333	0.76082	0.611755	SUVH1	SU(VAR)3-9 homolog 1
FvH4_6g24590	-0.730337	0.00325399	0.0379914	Down	23.0268	23.6748	39.9733	13.8908	22.5273	13.3166	ACA4,ATACA4	alpha carbonic anhydrase 4
FvH4_6g25410	-0.941221	1.46475e-08	1.23046e-06	Down	41.6201	46.0838	41.409	19.7106	23.418	20.9573		VQ motif-containing protein
FvH4_6g26090	-1.34125	9.64178e-05	0.00237386	Down	6.85159	4.01791	3.73952	2.33379	1.85922	1.32723		Integrase-type DNA-binding superfamily protein
FvH4_6g26760	-0.723917	0.00106549	0.0163964	Down	6.11167	6.59386	6.21353	3.12367	4.28886	3.51686	NUC	C2H2-like zinc finger protein
FvH4_6g26970	-1.21583	3.6959e-08	2.75828e-06	Down	11.3939	12.0872	9.41113	4.56113	4.23292	4.68493	ATBZIP61,BZIP61	Basic-leucine zipper (bZIP) transcription factor family protein
FvH4_6g27380	-0.586698	0.000956661	0.015135	Down	13.0536	13.838	15.6494	9.46109	9.58633	7.92482		ATP synthase protein I -related
FvH4_6g27400	-1.35292	0.000791359	0.0130932	Down	4.22282	9.58926	5.66588	2.8158	2.54331	1.88141	LSH10	Protein of unknown function (DUF640)
FvH4_6g27610	-1.33777	3.17208e-05	0.000934903	Down	7.704	9.86299	5.29376	2.46382	2.31099	3.81139		Peroxidase superfamily protein
FvH4_6g27770	-0.750167	0.0025935	0.0321442	Down	6.18934	6.98428	8.16131	4.57164	3.85541	3.62704	ATSRG1,SRG1	senescence-related gene 1
FvH4_6g28801	-0.928395	0.00015026	0.00343348	Down	56.4746	84.5854	90.4848	47.6261	41.0843	26.8973	RPL24A	ribosomal protein L24
FvH4_6g31420	-2.23814	0.000352515	0.00693426	Down	0.837526	0.618538	0.728242	0.124436	0.228246	0.0954338		Peptidase M28 family protein
FvH4_6g31610	-1.04566	2.03163e-05	0.000638844	Down	4.89416	4.585	5.26415	2.63936	2.10656	2.04984		Sulfite exporter TauE/SafE family protein
FvH4_6g32270	-1.47811	0.000268309	0.00558758	Down	8.13963	6.54785	5.94285	2.59692	1.09161	3.31944
FvH4_6g33030	-1.99919	2.02262e-06	9.20714e-05	Down	3.37825	6.59616	5.5403	0.787636	1.65541	1.25847	ATPS2,PS2	phosphate starvation-induced gene 2
FvH4_6g34263	-0.736562	0.00112984	0.0171139	Down	18.1837	21.5144	19.5556	13.9368	11.4123	8.50229	APM1,ATAPM1	aminopeptidase M1
FvH4_6g34950	-1.8986	7.35499e-08	5.11584e-06	Down	4.17314	3.98648	5.69413	0.597291	1.57087	1.38098	CYP75B1,D501,TT7	Cytochrome P450 superfamily protein
FvH4_6g35560	-1.12915	0.00204024	0.0267604	Down	5.6877	5.24802	8.47002	4.81952	1.82754	1.77704	LAC14	laccase 14
FvH4_6g35581	-1.14139	9.27963e-16	3.36174e-13	Down	118.077	94.9579	109.397	49.9515	44.8831	44.4748		AP2/B3-like transcriptional factor family protein
FvH4_6g35590	-1.86706	0.000941094	0.0149723	Down	2.52309	2.83557	1.77197	0.524816	0.773553	0.574999	AGR,AGR1,ATPIN2,EIR1,PIN2,WAV6	Auxin efflux carrier family protein
FvH4_6g36450	-2.98928	5.02032e-29	1.45497e-25	Down	11.1894	12.8495	18.451	1.00851	2.393	1.70881		Terpenoid cyclases family protein
FvH4_6g37460	-1.27224	4.2149e-12	8.42446e-10	Down	23.6478	34.9202	42.1091	13.439	13.9208	12.2353	PGDH	D-3-phosphoglycerate dehydrogenase
FvH4_6g38240	-0.70661	1.47283e-14	4.65655e-12	Down	88.8021	94.9051	96.2648	56.3351	52.0014	54.9131	ATMPK20,MPK20	MAP kinase 20
FvH4_6g39010	-0.674456	0.00166877	0.0229757	Down	5.25348	6.88952	6.81127	4.04547	3.89571	3.35081	ATTT12,TT12	MATE efflux family protein
FvH4_6g39260	-0.788935	0.000171084	0.00383869	Down	17.9603	15.1349	16.1461	6.74787	9.94603	10.4917		Bifunctional inhibitor/lipid-transfer protein/seed storage 2S albumin superfamily protein
FvH4_6g39401	-1.36874	6.13853e-05	0.00163215	Down	5.10464	15.8646	7.07529	3.42564	3.32299	3.53666	HYR1	UDP-Glycosyltransferase superfamily protein
FvH4_6g39460	-5.13943	2.66563e-32	1.15881e-28	Down	132.418	55.3539	96.1052	3.23954	1.97297	2.47481	ZIP1	zinc transporter 1 precursor
FvH4_6g39870	-1.41727	0.00103892	0.0160503	Down	2.21245	4.98922	1.93831	0.91609	0.882177	1.44029	ATUGT85A1,UGT85A1	UDP-Glycosyltransferase superfamily protein
FvH4_6g39871	-2.20055	0.000134423	0.00313757	Down	1.7947	6.80007	1.28043	0.391083	0.652131	0.988422	AtUGT85A3,UGT85A3	UDP-glucosyl transferase 85A3
FvH4_6g39990	-0.645356	3.74641e-05	0.00106797	Down	48.6334	44.6861	63.5872	31.5739	36.5042	27.4392	LAC14	laccase 14
FvH4_6g40380	-0.621898	1.30699e-05	0.000441307	Down	33.435	45.1184	39.1755	26.1922	24.4736	22.0685	COL9	CONSTANS-like 9
FvH4_6g40620	-1.57507	0.00135624	0.0196535	Down	1.76004	4.13864	4.07952	1.29945	1.01927	0.852348		5'-AMP-activated protein kinase beta-2 subunit protein
FvH4_6g41530	-0.665648	1.98898e-09	2.09614e-07	Down	838.229	823.078	912.704	472.144	482.006	590.94	FLA7	FASCICLIN-like arabinoogalactan 7
FvH4_6g43020	-0.853012	3.01442e-06	0.000128161	Down	72.8488	76.5716	108.25	41.4648	55.7693	38.5442	SIP1;2,SIP1B	Aquaporin-like superfamily protein
FvH4_6g44340	-0.822721	0.00147211	0.0209632	Down	11.7575	9.2826	8.91263	6.10713	4.15459	5.8547	ATMYB15,ATY19,MYB15	myb domain protein 15
FvH4_6g44350	-2.47123	2.93171e-09	2.83219e-07	Down	7.22864	11.5789	8.75837	0.478897	1.71566	2.52506	ATMYB14,MYB14,MYB14AT	myb domain protein 14
FvH4_6g44920	-1.34719	0.00207618	0.0270831	Down	0.99579	1.29282	1.43829	0.516625	0.37406	0.495271		Pentatricopeptide repeat (PPR-like) superfamily protein
FvH4_6g45153	-0.681624	0.000295155	0.00601695	Down	5.69999	5.08246	5.78405	3.00557	3.49821	3.34324		Ankyrin repeat family protein
FvH4_6g46420	-0.75206	2.20266e-08	1.76507e-06	Down	56.5418	52.8995	57.1928	33.2572	33.2783	27.7598	AGL4,SEP2	K-box region and MADS-box transcription factor family protein
FvH4_6g46970	-1.35049	3.22122e-06	0.000135299	Down	5.41514	4.93565	5.76192	1.95751	1.78377	2.26154		UDP-Glycosyltransferase superfamily protein
FvH4_6g47010	-2.32244	2.3601e-09	2.3586e-07	Down	18.729	13.7864	14.6814	4.30049	1.3147	3.29819
FvH4_6g47980	-0.585124	0.000124856	0.0029419	Down	34.7867	40.059	33.8313	18.7612	21.439	28.7455		NB-ARC domain-containing disease resistance protein
FvH4_6g48930	-0.762169	0.00201243	0.0264754	Down	57.1664	60.1634	75.085	51.6763	24.027	32.0555
FvH4_6g49000	-0.757482	0.00121568	0.0180834	Down	13.2052	13.5721	15.9575	5.52634	10.1751	8.40174	ATHB-3,ATHB3,HAT7,HB-3	homeobox 3
FvH4_6g49550	-1.98727	1.33274e-12	3.26408e-10	Down	6.22427	5.15127	5.82171	1.82568	1.20152	1.10199	AATP1	AAA-ATPase 1
FvH4_6g49580	-1.03374	6.67699e-05	0.00175387	Down	4.84912	6.16423	4.41855	2.18112	2.9236	2.09097	AATP1	AAA-ATPase 1
FvH4_6g50271	-0.853351	3.75651e-06	0.000154061	Down	24.8756	35.3335	25.9031	12.6454	15.164	17.4993		Polynucleotidyl transferase, ribonuclease H-like superfamily protein
FvH4_6g50780	-5.90556	2.53078e-09	2.51473e-07	Down	4.58863	1.40719	4.04507	0.156268	0	0	ATBCA1,ATSABP3,CA1,SABP3	carbonic anhydrase 1
FvH4_6g51170	-1.51619	2.05351e-08	1.66086e-06	Down	20.3634	29.6637	29.1297	11.2218	10.3056	4.80061		DNAJ heat shock N-terminal domain-containing protein
FvH4_6g52400	-0.755669	0.00298112	0.0357016	Down	3.06672	3.26435	3.71951	2.06556	2.07197	1.53464
FvH4_6g53571	-1.09845	0.00143368	0.0205696	Down	6.45683	9.10147	8.82874	3.30299	5.20653	2.37485
FvH4_6g53690	-1.14875	2.06617e-06	9.3564e-05	Down	32.4358	24.8287	42.1502	15.8201	17.6428	9.28545		Peroxidase superfamily protein
FvH4_6g53990	-0.710695	0.00340291	0.0388945	Down	6.50212	5.74889	5.8834	3.51589	3.87154	3.19317	SRG3	senescence-related gene 3
FvH4_7g01050	-0.701773	0.000117098	0.00278933	Down	117.13	118.867	85.5685	73.7903	65.478	49.1484		RING/U-box superfamily protein
FvH4_7g01160	-1.14993	0.000225393	0.00484469	Down	1369.41	1294.24	1361.12	772.251	347.715	607.576	ATCHS,CHS,TT4	Chalcone and stilbene synthase family protein
FvH4_7g01450	-0.90746	6.67397e-05	0.00175387	Down	22.4221	12.4757	23.7328	11.2538	9.26901	9.28734	APAO,ATPAO1,PAO1	polyamine oxidase 1
FvH4_7g01760	-0.78952	2.05017e-13	5.65881e-11	Down	132.118	114.316	132.778	65.5214	73.3257	70.1975	scpl40	serine carboxypeptidase-like 40
FvH4_7g02680	-1.28216	6.3846e-08	4.49481e-06	Down	28.8841	18.9432	36.1809	11.4397	12.9324	8.58058	ANNAT8	annexin 8
FvH4_7g02730	-2.14583	0.000488271	0.0089847	Down	1.35355	0.668496	1.79558	0.260478	0.44792	0.124856	ACD1-LIKE,PTC52,TIC55-IV	ACD1-like
FvH4_7g02890	-1.18516	1.56902e-07	1.0257e-05	Down	2.61656	3.63813	3.83125	1.49634	1.60106	1.12369		NB-ARC domain-containing disease resistance protein
FvH4_7g03120	-0.712598	1.47307e-05	0.000487909	Down	239.399	259.615	334.846	160.074	196.479	127.522	GAMMA-TIP,GAMMA-TIP1,TIP1;1	gamma tonoplast intrinsic protein
FvH4_7g04070	-0.668555	5.32153e-06	0.000207016	Down	109.82	149.355	136.371	67.3621	93.2931	75.997		alpha/beta-Hydrolases superfamily protein
FvH4_7g05771	-2.02989	0.00077464	0.0129025	Down	1.31516	1.0666	1.49541	0.493524	0.30465	0.109183	FRS5	FAR1-related sequence 5
FvH4_7g06680	-0.609986	0.00282716	0.0343178	Down	2.67336	2.80187	2.98766	1.68229	1.68088	1.90868		NB-ARC domain-containing disease resistance protein
FvH4_7g07390	-0.770095	0.0030023	0.0358811	Down	33.8881	54.026	30.9703	19.3586	31.2717	15.721	ATGSTU8,GSTU8	glutathione S-transferase TAU 8
FvH4_7g07900	-2.98314	3.89177e-05	0.00109979	Down	6.55265	19.3947	13.9743	1.55943	0.539695	2.67967	NRT1.5	nitrate transporter 1.5
FvH4_7g12120	-0.603167	0.000245875	0.0052077	Down	170.928	124.07	212.133	107.13	110.45	100.504	FLA10	FASCICLIN-like arabinogalactan-protein 10
FvH4_7g12282	-0.691888	0.00215505	0.0278618	Down	5.27042	5.94788	7.47414	3.88887	4.11528	3.01118
FvH4_7g12580	-1.24291	1.17407e-05	0.000405883	Down	8.15319	10.1728	16.3742	3.74421	4.84426	5.3329		D-isomer specific 2-hydroxyacid dehydrogenase family protein
FvH4_7g13490	-1.15692	6.81093e-23	9.86961e-20	Down	967.648	914.828	1081.59	403.107	482.567	380.065		Calcium-dependent lipid-binding (CaLB domain) family protein
FvH4_7g14384	-1.13138	0.00314357	0.0370852	Down	1.11175	1.97232	1.77767	0.561605	1.08646	0.471093		Leucine-rich repeat protein kinase family protein
FvH4_7g16780	-0.973779	0.00073337	0.0123452	Down	4.09643	5.37673	5.44292	2.88312	2.18571	2.13983	DMS3,IDN1	defective in meristem silencing 3
FvH4_7g18550	-0.777674	1.11874e-07	7.42508e-06	Down	55.6303	50.8658	66.8574	35.6805	32.7559	27.8429		Papain family cysteine protease
FvH4_7g20190	-0.937488	0.00240161	0.0303045	Down	0.724433	0.697847	0.629907	0.327204	0.365237	0.330189	ATCNGC1,CNGC1	cyclic nucleotide gated channel 1
FvH4_7g20420	-1.2029	0.00266453	0.0327445	Down	7.01519	9.544	5.52232	4.25252	2.12505	2.71783	ATSUMO2,SUM2,SUMO,2,SUMO2	small ubiquitin-like modifier 2
FvH4_7g23650	-3.20704	1.28097e-09	1.4098e-07	Down	73.8435	38.7258	131.908	8.11414	10.2065	6.91445		HSP20-like chaperones superfamily protein
FvH4_7g23710	-1.93832	0.00234348	0.029876	Down	716.736	541.461	1331.46	152.512	361.3	129.03		HSP20-like chaperones superfamily protein
FvH4_7g24550	-0.927832	6.54412e-11	9.72613e-09	Down	97.4618	79.7324	110.868	43.4615	47.5531	53.2273		2-oxoglutarate (2OG) and Fe(II)-dependent oxygenase superfamily protein
FvH4_7g25890	-1.06848	2.49701e-10	3.24034e-08	Down	1327.75	1269.16	1153.96	696.292	395.008	612.399		Chalcone-flavanone isomerase family protein
FvH4_7g25910	-1.42216	6.96912e-15	2.24418e-12	Down	42.1567	34.5554	31.1808	13.0255	10.9821	14.3371
FvH4_7g26030	-1.15703	0.000860384	0.0139174	Down	4.629	6.70037	6.62367	1.52388	3.79517	2.36765	ATWRKY70,WRKY70	WRKY DNA-binding protein 70
FvH4_7g26240	-1.06789	7.12827e-12	1.40856e-09	Down	534.532	452.64	609.977	285.769	249.351	190.446	RPL10B	Ribosomal protein L16p/L10e family protein
FvH4_7g26430	-0.89683	6.30901e-08	4.45965e-06	Down	462.583	520.687	449.718	229.034	315.975	187.71		Bifunctional inhibitor/lipid-transfer protein/seed storage 2S albumin superfamily protein
FvH4_7g27300	-1.42343	0.00367845	0.0410029	Down	0.909818	1.5819	1.45599	0.408533	0.429316	0.554834		RNI-like superfamily protein
FvH4_7g27630	-1.12106	9.66334e-08	6.5639e-06	Down	119.023	90.4126	89.2645	52.7763	26.8036	51.3777	ATBETAFRUCT4,VAC-INV	Glycosyl hydrolases family 32 protein
FvH4_7g29430	-0.995823	3.31716e-05	0.00096782	Down	31.2985	31.4173	29.3604	18.7971	16.2122	9.01007		Remorin family protein
FvH4_7g29850	-0.661435	0.00125573	0.0185562	Down	9.19463	8.86618	9.12809	4.90407	6.16264	5.33425		RNI-like superfamily protein
FvH4_7g30630	-0.909174	9.67374e-07	5.05155e-05	Down	18.1422	13.0882	18.2193	9.88316	7.53099	7.67532	SLAH3	SLAC1 homologue 3
FvH4_7g31490	-1.32536	0.00353485	0.0397958	Down	1.55047	1.52757	1.76297	0.458475	0.569398	0.805795	iqd21	IQ-domain 21
FvH4_7g32670	-0.869287	0.00137388	0.0198885	Down	17.7358	16.251	15.4851	8.31941	8.43695	9.04917
FvH4_7g32680	-0.683585	0.000140484	0.00323989	Down	8.76108	9.40929	9.59741	5.54113	5.85739	5.07064		Haem oxygenase-like, multi-helical
FvH4_7g32920	-0.589802	0.000806829	0.0132985	Down	60.0211	58.9524	57.1632	48.0325	36.9758	26.4221	APRR5,PRR5	pseudo-response regulator 5
FvH4_7g33840	-1.36565	3.51291e-18	2.26244e-15	Down	770.672	645.791	770.403	333.727	205.157	269.652	UGT78D2	UDP-glucosyl transferase 78D2
FvH4_7g33860	-0.689883	0.004185	0.0453414	Down	18.1464	19.094	26.9823	13.0243	15.5968	9.3048	ERD2B	endoplasmic reticulum retention defective 2B
FvH4_c2g00051	-2.1578	0.00442549	0.0472115	Down	1.1896	2.95166	3.4431	0.546303	0.876798	0.209489		P-loop containing nucleoside triphosphate hydrolases superfamily protein
